# Supplementary material for: CsMLO8/11 are required for full susceptibility of cucumber stem to powdery mildew and interact with CsCRK2 and CsRbohD
Source: Hortic Res. 2023 Dec 29;11(2):uhad295. doi: 10.1093/hr/uhad295 (PMC10894460; doi:10.1093/hr/uhad295)
Supplement: Web_Material_uhad295 [file web_material_uhad295.zip]

Archive with 2 entries (2 files):
- Supplementary_file.docx
- Supplementary_tables.xlsx
