# Supplementary material for: CsMLO8/11 are required for full susceptibility of cucumber stem to powdery mildew and interact with CsCRK2 and CsRbohD
Source: Hortic Res. 2023 Dec 29;11(2):uhad295. doi: 10.1093/hr/uhad295 (PMC10894460; doi:10.1093/hr/uhad295)
Supplement: Web_Material_uhad295 [file web_material_uhad295.zip › Supplementary_tables.xlsx]

## Sheet: Table S1
Table S1. Germplasm information used in this study and PM disease index
Code in our study	Individual code	Group	PI CGN#	Name	Origin	PM_2014S	PM_2014A	PM_Average
CG1	CG5539	Eurasian	PI 512596	A-C-3	Spain, Teruel	32.716	31.25	31.983
CG2	CG8191	Indian (Indian_2)	PI 605943	USM 307	India, Rajasthan	33.951	NA	33.951
CG3	CG3076	East Asian	PI 504563	Tsuda	Japan	44.444	44.444	44.444
CG4	CG3079	East Asian	PI 532523	Sakata Natsusango	Japan	30.494	55.556	43.025
CG5	CG5278	Eurasian	CGN19677	M 5	Netherlands	33.889	25.641	29.765
CG6	CG5756	Eurasian	CGN21670	Klinsky Mestnyj	Former Soviet Union	44.444	33.987	39.2155
CG7	CG6542	Eurasian	CGN19579	1972 B-2	United States of America	0	3.472	1.736
CG8	CG6600	Eurasian	CGN21626	National Pickle	United States of America	38.889	31.373	35.131
CG9	CG6601	Eurasian	CGN21627	Spartan Garden MSU-C7-63	United States of America	0	0.694	0.347
CG10	CG7023	Eurasian	CGN21616	Rasht	Iran	24.444	49.02	36.732
CG11	CG7086	Eurasian	CGN21684	WJR2930	Iraq	32.222	28.472	30.347
CG12	CG7702	Indian (Indian_2)	PI 482412	TGR 580	Zimbabwe	7.323	11.765	9.544
CG13	CG7704	Eurasian	CGN21691	N2/81	Dem. Rep. of the Congo	18.889	32.639	25.764
CG14	CG7744	Indian (Indian_2)	PI 500361	Inyangu	Zambia, Central	NA	10.317	10.317
CG15	CG7747	Indian (Indian_2)	PI 500359	ZM 1065	Zambia, Central	28.611	NA	28.611
CG16	CG7748	Indian (Indian_2)	PI 500365	Chibimbi	Zambia, Copperbelt	29.63	NA	29.63
CG17	CG8093	Indian (Indian_2)	PI 605988	USM 411	India, Rajasthan	NA	30.065	30.065
CG18	CG8094	Indian (Indian_2)	PI 605991	USM 414	India, Rajasthan	NA	34.641	34.641
CG19	CG8119	Indian (Indian_2)	PI 504570	Small Green	India	16.667	NA	16.667
CG20	CG8163	Indian (Indian_2)	PI 606039	KSM 588	India, Madhya Pradesh	NA	33.333	33.333
CG21	CG8160	Indian (Indian_2)	PI 606033	Poona Kheera	India, Madhya Pradesh	16.667	9.259	12.963
CG23	CG8198	Indian (Indian_2)	PI 605957	USM 321	India, Rajasthan	42.222	50.327	46.2745
CG25	CG1601	East Asian	G1135	Xin Tai Mi Ci	NA	23.194	34.815	29.0045
CG26	CG1602	East Asian	G1203	-	228	1.111	17.284	9.1975
CG27	CG1876	East Asian	CGN20243	Cus124/71	China	28.395	41.88	35.1375
CG28	CG3007	East Asian	CGN19829	Kaga Fushinari	Japan	47.778	48.148	47.963
CG29	CG3010	East Asian	CGN20853	Sagami Hanpaku Fushinari Kyuri	Japan	36.667	41.83	39.2485
CG30	CG3011	East Asian	CGN20854	Aonaga Suyo Kyuri	Japan	40.741	38.194	39.4675
CG31	CG3127	East Asian	CGN19828	Cgn19828	Japan	52.623	49.02	50.8215
CG32	CG5031	Eurasian	CGN20266	Hok	Netherlands	0.556	3.086	1.821
CG33	CG5071	Eurasian	-	151G	Europe	12.778	7.843	10.3105
CG35	CG5326	Eurasian	CGN20512	752	Netherlands	0	6.944	3.472
CG36	CG5420	Eurasian	CGN20515	Gy 3 (S4)	Poland	35.556	25.49	30.523
CG37	CG5479	Eurasian	CGN23617	Muromskij	Russian Federation	44.63	29.167	36.8985
CG39	CG5786	Eurasian	G5	-	65G	11.111	6.944	9.0275
CG40	CG5790	Eurasian	G8	G8	NA	0	12.963	6.4815
CG43	CG6562	Eurasian	CGN19655	SC 53-B (6)	United States of America	39.012	41.176	40.094
CG44	CG6578	Eurasian	CGN19844	2163	United States of America	0	3.922	1.961
CG45	CG6586	Eurasian	CGN20898	SC 50	United States of America	21.111	21.569	21.34
CG47	CG6663	Eurasian	G1632	GY14	NA	28.395	30.719	29.557
CG49	CG8039	Indian (Indian_2)	CGN23002	JL-14 Dhillon	India	NA	30.556	30.556
CG50	CG8712	Indian (Indian_2)	CGN20890	Ketimun Tjarang/Putih	Indonesia	29.259	30.247	29.753
CG51	CG8724	Indian (Indian_2)	CGN20517	Yellow 1	Sri Lanka	NA	5.926	5.926
CG55	CG4357	East Asian	G13	Chuan Bai	China, Sichuan	50	48.611	49.3055
CG56	CG4358	East Asian	G14	K2148	China	41.975	38.095	40.035
CG59	CG4354	East Asian	G17	Ji Han	China, Jinlin	47.778	27.451	37.6145
CG61	CG3143	East Asian	NA	185	Japan	53.704	51.852	52.778
CG62	CG4353	East Asian	G6	Bai Ye San 04870	China	NA	50.617	50.617
CG63	CG6647	Eurasian	PI 561148	Marketmore 76	United States of America, New York	7.778	6.79	7.284
CG64	CG0002	Indian (Indian_1)	PI 183967	11621	India, Meghalaya	26.543	NA	26.543
CG68	CG9146	Xishuangbanna	BN15	Ban Na Huang Gua 15	China, Xishuangbanna	NA	4.938	4.938
CG69	CG9153	Xishuangbanna	BN21	Yuan Xing Huang Pi Huang Gua	China, Xishuangbanna	1.852	3.268	2.56
CG70	CG9160	Xishuangbanna	BN28	Bai Chang Yuan Huang Gua	China, Xishuangbanna	0	NA	0
CG72	CG9165	Xishuangbanna	BN32	Bai Pi Yuan Huang Gua	China, Xishuangbanna	1.852	NA	1.852
CG75	CG9174	Xishuangbanna	-	Ban Na Huang Gua 40	China, Xishuangbanna	7.407	NA	7.407
CG78	CG9187	Xishuangbanna	BN53	Ban Na Huang Gua 53	China, Xishuangbanna	55.556	50.617	53.0865
CG81	CG9197	Xishuangbanna	BN62	Na Jing Di Huang Gua 1	China, Xishuangbanna	4.444	NA	4.444
CG82	CG9198	Xishuangbanna	BN63	Na Jing Di Huang Gua 2	China, Xishuangbanna	0	NA	0
CG83	CG9199	Xishuangbanna	BN64	Ben Di Di Huang Gua	China, Xishuangbanna	0	NA	0
CG85	CG9203	Xishuangbanna	BN68	Di Huang Gua	China, Xishuangbanna	31.25	49.383	40.3165
CG86	CG0001	Indian (Indian_1)	Ames 28156	LJ 90430	India	10.859	NA	10.859
CG87	CG0003	Indian (Indian_2)	PI 215589	13598	India, Uttar Pradesh	9.877	19.753	14.815
CG88	CG0005	Indian (Indian_1)	PI 504564	VIR 3147	India	NA	33.333	33.333
CG89	CG1043	East Asian	Ⅱ5A1269	CM8537-1-2-1-1-0-1-1-1	China, Jilin	29.444	48.148	38.796
CG90	CG1077	East Asian	Ⅱ5A0152	Qing Pi Ba Cha	China, Jilin	27.222	14.198	20.71
CG91	CG1083	East Asian	Ⅱ5A0156	Da Qing7314-2-6-1-1	China, Jilin	48.889	49.383	49.136
CG92	CG8916	Indian (Indian_2)	PI 163213	Khira	Pakistan, Punjab	45.802	41.975	43.8885
CG93	CG1149	East Asian	Ⅱ5A1164	Tong Liao Mi Ci	China, Tianjin	38.272	53.086	45.679
CG94	CG1541	East Asian	Ⅱ5A0614	Liao Yang Ye San	China, Liaoning	24.747	5.229	14.988
CG95	CG1292	East Asian	Ⅱ5A1008	He Cha Huang Gua	China, Hebei	18.272	17.284	17.778
CG96	CG1322	East Asian	Ⅱ5A1087	Qian Qi Li Huang Gua	China, Hebei	42.222	36.42	39.321
CG97	CG4041	East Asian	Ⅱ5A0386	Da Ci Huang Gua	China, Sichuan	40	29.63	34.815
CG98	CG1071	East Asian	Ⅱ5A0594	Fu Song Ye San	China, Jilin	29.012	30.247	29.6295
CG99	CG1373	East Asian	Ⅱ5A0108	Ye San Bai	China, Hebei	18.333	11.111	14.722
CG100	CG1697	East Asian	Ⅱ5A0337	Jia Huang Gua	China, Shandong	NA	20.988	20.988
CG101	CG5801	East Asian	QT127	Jin Yan Er Hao	China, Shangdong	3.086	4.938	4.012
CG102	CG1811	East Asian	Ⅱ5A0173	Qing Dao Qiu Ye Er San	China, Shandong	40.741	34.568	37.6545
CG103	CG3085	East Asian	PI 227210	Honshu Aibai	Japan,	44.444	37.037	40.7405
CG104	CG3087	East Asian	PI 267942	Sekino No. 2 (Ochiai No.	Japan, Osaka	43.333	48.148	45.7405
CG105	CG4081	East Asian	Ⅱ5A1135	Qiu Huang Gua	China, Guangdong	12.346	0	6.173
CG106	CG4182	East Asian	Ⅱ5A0061	Leng Lu Huang Gua	China, Hunan	38.889	43.704	41.2965
CG107	CG4210	East Asian	Ⅱ5A1482	71 Hao Huang Gua	China, Chongqing	3.395	16.049	9.722
CG108	CG1778	East Asian	Ⅱ5A0771	Huang Gua	China, Shandong	27.901	25.926	26.9135
CG109	CG5232	Eurasian	PI 288995	Nemet Kigyo	Hungary	49.846	43.056	46.451
CG110	CG5234	Eurasian	PI 326594	Kecskemeti Hamvas	Hungary	36.296	36.601	36.4485
CG111	CG5483	Eurasian	PI 263047	Altaisky Ranny(Altaiski)	Russian Federation, Altay	53.056	23.529	38.2925
CG112	CG5670	Eurasian	PI 338236	Ames 1208	Turkey, Kayseri	44.444	37.778	41.111
CG113	CG5797	Eurasian	PI 172843	8181	Turkey, Mardin	39.506	37.374	38.44
CG114	CG6508	Eurasian	Ames 21698	Puerta-Rico #6	Puerto Rico	51.111	34.641	42.876
CG115	CG7017	Eurasian	PI 221440	Khiar; Badreng-i-Savareh	Afghanistan, Paktia	31.481	33.333	32.407
CG116	CG7110	Eurasian	PI 181752	9748	Syria	30.071	31.852	30.9615
CG117	CG8099	Indian (Indian_2)	PI 175120	Khira	India	48.148	33.951	41.0495
CG118	CG8216	Indian (Indian_2)	PI 173892	Pradesh Khira	India, Uttar	NA	34.127	34.127
CG120	CG1247	East Asian	Ⅱ5A0197	Huang Tie Wu Ci Gua(Da Ci Huang Gua)	China, Shanxi	47.778	47.712	47.745
CG201	CG1031	East Asian	Ⅱ5A0141	Bei Jing Xiao Ci	China, Beijing	37.963	23.611	30.787

## Sheet: Table S2
Table S2. Diverse phenotypic variations of PM desease index in cucumber
Trait	Minmum	Maximum	Mean	Median	trimmed	mad	Skew	Kurtosis	SE
PM_2014S	0	55.56	27.63	30.07	28	19.87	-0.29	-1.2	1.75
PM_2014A	0	55.56	27.38	30.56	27.61	19.49	-0.2	-1.21	1.66
Average	0	56.72	27.24	30.65	27.63	20.14	-0.29	-1.34	1.69

## Sheet: Table S3
Table S3. Four clusters of cucumber accessions based on the PM disease index
Accession	Cluster
CG9	1
CG12	1
CG26	1
CG33	1
CG39	1
CG40	1
CG44	1
CG45	1
CG63	1
CG87	1
CG94	1
CG95	1
CG99	1
CG101	1
CG105	1
CG7	1
CG14	1
CG21	1
CG32	1
CG35	1
CG51	1
CG64	1
CG68	1
CG69	1
CG70	1
CG72	1
CG75	1
CG81	1
CG82	1
CG83	1
CG86	1
CG90	1
CG107	1
CG31	2
CG62	2
CG96	2
CG106	2
CG3	2
CG6	2
CG8	2
CG17	2
CG28	2
CG29	2
CG30	2
CG43	2
CG55	2
CG59	2
CG61	2
CG78	2
CG91	2
CG92	2
CG103	2
CG109	2
CG110	2
CG111	2
CG112	2
CG113	2
CG114	2
CG117	2
CG118	2
CG120	2
CG36	3
CG97	3
CG102	3
CG108	3
CG201	3
CG1	3
CG2	3
CG5	3
CG11	3
CG13	3
CG18	3
CG19	3
CG20	3
CG25	3
CG37	3
CG47	3
CG49	3
CG50	3
CG56	3
CG88	3
CG98	3
CG100	3
CG115	3
CG116	3
CG93	4
CG4	4
CG10	4
CG15	4
CG16	4
CG23	4
CG27	4
CG85	4
CG89	4
CG104	4

## Sheet: Table S4
Table S4. GWAS loci detected for PM resistance in cucumber stems
Trait	SNP	Chromosome	Position	Pvalue
2014A	SNP2069145	4	19261913	3.22544e-09
	SNP2428302	5	16676542	5.68147e-09
	SNP2526007	5	22489949	1.33357e-08
	SNP2566085	5	24842958	1.88366e-08
	SNP2562371	5	24630374	2.1855e-08
	SNP1327525	3	18264321	3.37195e-08
	SNP2435816	5	17128960	4.28326e-08
	SNP2527392	5	22606304	5.98299e-08
	SNP2562276	5	24625037	6.94102e-08
	SNP2562161	5	24618548	7.14511e-08
	SNP2562081	5	24615423	7.67393e-08
	SNP2435869	5	17130831	8.31597e-08
	SNP2563795	5	24705437	8.38455e-08
	SNP2562257	5	24623702	1.28879e-07
	SNP2562321	5	24628042	1.70421e-07
	SNP2562314	5	24627607	1.74833e-07
	SNP2562296	5	24626370	1.76913e-07
	SNP2562298	5	24626420	1.76913e-07
	SNP603150	2	2954914	1.9801e-07
	SNP602663	2	2915881	2.00302e-07
	SNP2562399	5	24632684	2.28021e-07
	SNP2564628	5	24751770	2.31879e-07
	SNP2562165	5	24618771	2.44178e-07
	SNP2562150	5	24618062	2.44281e-07
	SNP2564646	5	24752370	2.69452e-07
	SNP2435468	5	17119576	3.07733e-07
	SNP601758	2	2886017	3.42559e-07
	SNP602531	2	2911902	3.42559e-07
	SNP602537	2	2912148	3.42559e-07
	SNP1327545	3	18266428	3.57641e-07
	SNP2528060	5	22642439	3.62184e-07
	SNP2562287	5	24625574	3.83014e-07
	SNP2562116	5	24616271	3.83014e-07
	SNP2433627	5	17005808	4.18586e-07
	SNP1327501	3	18262055	4.29074e-07
	SNP2433622	5	17005622	4.49878e-07
	SNP2534107	5	23066447	4.56253e-07
	SNP2562155	5	24618263	4.60921e-07
	SNP2531069	5	22858661	4.68088e-07
	SNP2562195	5	24621203	4.7723e-07
	SNP2562178	5	24619973	5.12896e-07
	SNP2564790	5	24759703	5.13616e-07
	SNP2564612	5	24751456	5.17542e-07
	SNP2562376	5	24630791	5.3175e-07
	SNP2435292	5	17112723	5.447e-07
	SNP1327515	3	18263420	5.56269e-07
	SNP603094	2	2949967	5.77967e-07
	SNP2562291	5	24625763	5.82029e-07
	SNP598244	2	2739882	5.97148e-07
	SNP1327535	3	18265497	6.06748e-07
	SNP1327512	3	18262853	6.27039e-07
	SNP2562253	5	24623554	6.78682e-07
	SNP2435303	5	17113445	7.0704e-07
	SNP603791	2	2990718	7.20153e-07
	SNP2435435	5	17118297	7.24186e-07
	SNP2435348	5	17114514	7.51554e-07
	SNP2428464	5	16683577	7.64365e-07
	SNP2562062	5	24615099	7.71864e-07
	SNP2562341	5	24628805	7.79949e-07
	SNP2562227	5	24622300	7.86924e-07
	SNP2435890	5	17132484	7.9254e-07
	SNP2435394	5	17115959	8.02715e-07
	SNP2564644	5	24752221	8.05649e-07
	SNP598243	2	2739505	8.36111e-07
	SNP603879	2	2994586	8.66037e-07
	SNP1327509	3	18262817	8.68233e-07
	SNP2562118	5	24616302	8.87907e-07
	SNP603148	2	2954875	9.05556e-07
	SNP1978704	4	15162885	9.18619e-07
	SNP1717416	4	735869	9.22993e-07
	SNP2562111	5	24616015	9.26836e-07
	SNP2435642	5	17123916	9.39155e-07
	SNP2562446	5	24634660	9.54304e-07
	SNP2564800	5	24760265	9.81036e-07
2014S	SNP2564098	5	24724286	7.61007e-10
	SNP2564646	5	24752370	2.65495e-09
	SNP2566085	5	24842958	5.63982e-09
	SNP2562371	5	24630374	5.91017e-09
	SNP2564644	5	24752221	6.29864e-09
	SNP2428302	5	16676542	1.02947e-08
	SNP2564643	5	24752217	1.06541e-08
	SNP2562399	5	24632684	1.20576e-08
	SNP2562081	5	24615423	1.51602e-08
	SNP2563795	5	24705437	1.72419e-08
	SNP2563709	5	24701276	2.54526e-08
	SNP2562257	5	24623702	3.5837e-08
	SNP2562376	5	24630791	3.89162e-08
	SNP2562314	5	24627607	4.30057e-08
	SNP2562748	5	24649054	4.76817e-08
	SNP2563990	5	24717685	4.99149e-08
	SNP2562747	5	24648918	5.16089e-08
	SNP2562839	5	24653488	5.26766e-08
	SNP2562296	5	24626370	5.35956e-08
	SNP2562298	5	24626420	5.35956e-08
	SNP2563813	5	24706685	5.47567e-08
	SNP2562745	5	24648808	5.6873e-08
	SNP2562706	5	24644936	5.8786e-08
	SNP2563066	5	24671123	5.94279e-08
	SNP2562366	5	24629987	6.11466e-08
	SNP2562291	5	24625763	6.91081e-08
	SNP2562165	5	24618771	7.10099e-08
	SNP2562753	5	24649425	7.15764e-08
	SNP2562761	5	24650315	7.49022e-08
	SNP2562716	5	24645901	7.75874e-08
	SNP2562675	5	24643650	7.95111e-08
	SNP2563791	5	24705282	8.18144e-08
	SNP2563263	5	24681178	8.21054e-08
	SNP2562150	5	24618062	8.28016e-08
	SNP2562724	5	24646434	8.457e-08
	SNP2564097	5	24724258	8.54279e-08
	SNP2562276	5	24625037	9.63717e-08
	SNP2564499	5	24744210	1.04942e-07
	SNP2564612	5	24751456	1.11583e-07
	SNP2564001	5	24718597	1.12133e-07
	SNP2562375	5	24630755	1.22113e-07
	SNP2562161	5	24618548	1.25469e-07
	SNP2562195	5	24621203	1.27096e-07
	SNP2562287	5	24625574	1.27335e-07
	SNP2563941	5	24713305	1.35428e-07
	SNP2564790	5	24759703	1.3628e-07
	SNP2563708	5	24701259	1.3716e-07
	SNP2564496	5	24743950	1.37194e-07
	SNP2562795	5	24652165	1.38923e-07
	SNP2564479	5	24742188	1.39328e-07
	SNP2564017	5	24720655	1.44188e-07
	SNP2564628	5	24751770	1.44257e-07
	SNP2562116	5	24616271	1.44309e-07
	SNP2562958	5	24664142	1.44647e-07
	SNP2564000	5	24718112	1.45326e-07
	SNP2562155	5	24618263	1.51658e-07
	SNP2563264	5	24681180	1.80706e-07
	SNP2563268	5	24681281	1.80706e-07
	SNP2562893	5	24657723	1.87166e-07
	SNP2562109	5	24615854	1.87422e-07
	SNP2562704	5	24644844	1.88864e-07
	SNP2562446	5	24634660	1.92506e-07
	SNP2562253	5	24623554	2.08383e-07
	SNP2562551	5	24639582	2.19777e-07
	SNP2563722	5	24702097	2.30464e-07
	SNP2564856	5	24762194	2.31229e-07
	SNP2562802	5	24652520	2.4404e-07
	SNP2562676	5	24643750	2.45117e-07
	SNP2562756	5	24650076	2.6948e-07
	SNP2562321	5	24628042	2.69487e-07
	SNP2563062	5	24670752	2.74154e-07
	SNP2562743	5	24648659	2.74327e-07
	SNP2562863	5	24654966	2.74678e-07
	SNP2564532	5	24746712	2.76578e-07
	SNP2564021	5	24720834	2.78163e-07
	SNP2562760	5	24650246	2.80907e-07
	SNP2564539	5	24747035	2.85895e-07
	SNP2562327	5	24628206	2.86037e-07
	SNP2563269	5	24681408	2.88867e-07
	SNP2564525	5	24746346	2.99695e-07
	SNP2562734	5	24647561	3.00764e-07
	SNP2563641	5	24697691	3.10598e-07
	SNP2564800	5	24760265	3.28139e-07
	SNP2562227	5	24622300	3.45167e-07
	SNP2562411	5	24633639	3.49639e-07
	SNP2562178	5	24619973	3.64855e-07
	SNP2562341	5	24628805	3.78238e-07
	SNP2563942	5	24713436	3.95762e-07
	SNP2562324	5	24628156	3.97521e-07
	SNP2563812	5	24706646	4.08913e-07
	SNP2564540	5	24747075	4.11535e-07
	SNP2564456	5	24740936	4.27536e-07
	SNP2562111	5	24616015	4.28132e-07
	SNP2562246	5	24623240	4.32196e-07
	SNP2562118	5	24616302	4.36611e-07
	SNP2562895	5	24657753	4.43817e-07
	SNP2562481	5	24635962	4.44278e-07
	SNP2562741	5	24648229	4.95221e-07
	SNP2562749	5	24649118	4.95221e-07
	SNP2564498	5	24744076	5.12287e-07
	SNP2563039	5	24669642	5.16956e-07
	SNP2564554	5	24748892	5.30076e-07
	SNP2562702	5	24644620	5.40745e-07
	SNP2562752	5	24649416	5.62425e-07
	SNP2563092	5	24672420	5.6456e-07
	SNP2563169	5	24675769	5.69959e-07
	SNP2564556	5	24749034	5.72497e-07
	SNP2563052	5	24670548	5.7251e-07
	SNP2564533	5	24746746	5.74001e-07
	SNP2563262	5	24681128	5.82201e-07
	SNP2562988	5	24667173	5.85755e-07
	SNP2563706	5	24701124	6.14297e-07
	SNP2564558	5	24749189	6.40174e-07
	SNP2563037	5	24669249	6.45583e-07
	SNP2562357	5	24629573	6.55889e-07
	SNP2563173	5	24675907	6.67753e-07
	SNP2564587	5	24750973	6.67798e-07
	SNP2562750	5	24649144	6.82962e-07
	SNP2562950	5	24663151	6.83773e-07
	SNP2563273	5	24681974	6.95763e-07
	SNP2565046	5	24772012	7.18461e-07
	SNP2564030	5	24721318	7.31471e-07
	SNP2562746	5	24648871	7.38937e-07
	SNP2562062	5	24615099	7.45738e-07
	SNP2563781	5	24704743	7.67527e-07
	SNP2564559	5	24749211	7.75271e-07
	SNP2564473	5	24741335	7.90334e-07
	SNP2564054	5	24722578	8.20258e-07
	SNP2526007	5	22489949	8.38833e-07
	SNP2562559	5	24639948	8.42957e-07
	SNP2069145	4	19261913	8.67647e-07
	SNP2563681	5	24699419	8.71413e-07
	SNP2563682	5	24699460	8.71413e-07
	SNP2564563	5	24749441	8.8638e-07
	SNP2563796	5	24705454	8.93149e-07
	SNP2562971	5	24665355	8.93737e-07
	SNP2562938	5	24662310	8.98012e-07
	SNP2563833	5	24707642	8.99113e-07
	SNP2563051	5	24670496	9.21096e-07
	SNP2562127	5	24616618	9.32774e-07
	SNP2562981	5	24666421	9.36192e-07
	SNP2562986	5	24666901	9.36192e-07
	SNP2563987	5	24717455	9.56058e-07
	SNP2562553	5	24639667	9.66719e-07
	SNP2563880	5	24711519	9.72523e-07
	SNP2564500	5	24744247	9.76686e-07
	SNP2563243	5	24680198	9.82531e-07

## Sheet: Table S5
Table S5. 19 annotated protein-coding genes
Gene ID	Function
Csa5G622830	GATA transcription factor, putative; contains IPR016679 (Transcription factor, GATA, plant)		CsaV3_5G036250	28608357 .. 28611993
Csa5G622840	Probable zinc metalloprotease; contains IPR007484 (Peptidase M28)	endoplasmic reticulum metallopeptidase 1	CsaV3_5G036260	28614915 .. 28623530
Csa5G622850	Unknown protein		CsaV3_5G036270	28623552 .. 28624211
Csa5G622860	mRNA-decapping enzyme 2; contains IPR007722 (mRNA decapping protein 2, Box A), IPR015797 (NUDIX hydrolase domain-like)		CsaV3_5G036280	28625770 .. 28629757
Csa5G623360	Aquaporin 2; contains IPR000425 (Major intrinsic protein), IPR023271 (Aquaporin-like)		CsaV3_5G036290	28635798 .. 28639900
Csa5G623370	Unknown protein		CsaV3_5G036300	28640173 .. 28642653
Csa5G623380	Monoglyceride lipase; contains IPR022742 (Alpha/beta hydrolase, N-terminal)		CsaV3_5G036310	28643661 .. 28644662
Csa5G623390	WPP domain-associated protein		CsaV3_5G036320	28646803 .. 28647329
Csa5G623400	Intracellular protein transport protein USO1		CsaV3_5G036330	28647444 .. 28649192
Csa5G623410	Unknown protein		CsaV3_5G036340	28650804 .. 28651811
Csa5G623420	Patatin T5, putative; contains IPR016035 (Acyl transferase/acyl hydrolase/lysophospholipase)		CsaV3_5G036350	28655114 .. 28661854
Csa5G623430	Anthranilate synthase, component II; contains IPR005802 (Para-aminobenzoate synthase, component I), IPR017926 (Glutamine amidotransferase)		CsaV3_5G036360	28664591 .. 28672531
Csa5G623440	Unknown protein		CsaV3_5G036370	28672571 .. 28673102
Csa5G623450	Ubiquinone biosynthesis protein ubiB; contains IPR011009 (Protein kinase-like domain)		CsaV3_5G036380	28689284..28697526
Csa5G623460	Ubiquitin-conjugating enzyme E2 C, putative; contains IPR016135 (Ubiquitin-conjugating enzyme/RWD-like), IPR023313 (Ubiquitin-conjugating enzyme, active site)		CsaV3_5G036390	28697534..28700055
Csa5G623470	MLO-like protein; contains IPR004326 (Mlo-related protein)		CsaV3_5G036400	28700815..28705837
Csa5G623480	Tetraspanin-6; contains IPR018499 (Tetraspanin/Peripherin)		CsaV3_5G036410	28707990..28712117
Csa5G623490	Serine carboxypeptidase-like protein; contains IPR001563 (Peptidase S10, serine carboxypeptidase)		CsaV3_5G036420	28713646..28719762
Csa5G623500	Nuclear receptor corepressor; contains IPR009057 (Homeodomain-like)		CsaV3_5G036430	28723723 .. 28732080

## Sheet: Table S6
Table S6.Enriched GO pathways among differentially expressed genes of mlo8CR1, mlo11CR1, and mlo8CR1mlo11CR1.
KEGG pathways enriched by total DEGs in mlo8CR1 at 24 dpi
ID	Description	GeneRatio	BgRatio	pvalue	p.adjust	qvalue	geneID	Count	class
GO:0009699	phenylpropanoid biosynthetic process	16/687	51/13458	2.40332e-09	2.95479e-06	2.78655e-06	CsaV3_6G039710/CsaV3_4G002290/CsaV3_6G039700/CsaV3_4G002330/CsaV3_6G039690/CsaV3_2G030560/CsaV3_4G002310/CsaV3_6G039680/CsaV3_6G044830/CsaV3_6G039610/CsaV3_4G002300/CsaV3_6G009030/CsaV3_2G014820/CsaV3_6G036550/CsaV3_6G015400/CsaV3_3G030360	16	BP
GO:0044550	secondary metabolite biosynthetic process	17/687	62/13458	7.61928e-09	2.95479e-06	2.78655e-06	CsaV3_6G039710/CsaV3_4G002290/CsaV3_6G039700/CsaV3_4G002330/CsaV3_6G039690/CsaV3_2G030560/CsaV3_4G002310/CsaV3_6G039680/CsaV3_6G044830/CsaV3_6G039610/CsaV3_4G002300/CsaV3_6G009030/CsaV3_2G014820/CsaV3_6G036550/CsaV3_6G015400/CsaV3_1G033530/CsaV3_3G030360	17	BP
GO:0009800	cinnamic acid biosynthetic process	9/687	15/13458	8.48468e-09	2.95479e-06	2.78655e-06	CsaV3_6G039710/CsaV3_4G002290/CsaV3_6G039700/CsaV3_4G002330/CsaV3_6G039690/CsaV3_4G002310/CsaV3_6G039680/CsaV3_4G002300/CsaV3_6G036550	9	BP
GO:0009803	cinnamic acid metabolic process	9/687	15/13458	8.48468e-09	2.95479e-06	2.78655e-06	CsaV3_6G039710/CsaV3_4G002290/CsaV3_6G039700/CsaV3_4G002330/CsaV3_6G039690/CsaV3_4G002310/CsaV3_6G039680/CsaV3_4G002300/CsaV3_6G036550	9	BP
GO:0009698	phenylpropanoid metabolic process	19/687	80/13458	1.35905e-08	3.78631e-06	3.57073e-06	CsaV3_6G039710/CsaV3_4G002290/CsaV3_6G039700/CsaV3_4G002330/CsaV3_6G039690/CsaV3_2G030560/CsaV3_4G002310/CsaV3_6G039680/CsaV3_6G044830/CsaV3_6G039610/CsaV3_4G002300/CsaV3_6G002020/CsaV3_6G009030/CsaV3_2G014820/CsaV3_6G036550/CsaV3_6G015400/CsaV3_4G026030/CsaV3_3G030360/CsaV3_3G034770	19	BP
GO:0120255	olefinic compound biosynthetic process	12/687	33/13458	3.75141e-08	8.70952e-06	8.21361e-06	CsaV3_6G039710/CsaV3_4G002290/CsaV3_6G039700/CsaV3_4G002330/CsaV3_6G039690/CsaV3_4G002310/CsaV3_6G039680/CsaV3_6G048630/CsaV3_4G002300/CsaV3_1G013990/CsaV3_6G036550/CsaV3_6G037780	12	BP
GO:0120254	olefinic compound metabolic process	12/687	34/13458	5.53033e-08	1.10054e-05	1.03787e-05	CsaV3_6G039710/CsaV3_4G002290/CsaV3_6G039700/CsaV3_4G002330/CsaV3_6G039690/CsaV3_4G002310/CsaV3_6G039680/CsaV3_6G048630/CsaV3_4G002300/CsaV3_1G013990/CsaV3_6G036550/CsaV3_6G037780	12	BP
GO:0019748	secondary metabolic process	21/687	111/13458	1.64336e-07	2.8615e-05	2.69857e-05	CsaV3_6G039710/CsaV3_4G002290/CsaV3_6G039700/CsaV3_4G002330/CsaV3_6G039690/CsaV3_2G030560/CsaV3_4G002310/CsaV3_6G039680/CsaV3_6G044830/CsaV3_6G039610/CsaV3_4G002300/CsaV3_6G002020/CsaV3_6G009030/CsaV3_2G014820/CsaV3_6G036550/CsaV3_6G015400/CsaV3_4G026030/CsaV3_1G033530/CsaV3_7G029060/CsaV3_3G030360/CsaV3_3G034770	21	BP
GO:0006559	L-phenylalanine catabolic process	9/687	20/13458	2.25923e-07	3.14711e-05	2.96792e-05	CsaV3_6G039710/CsaV3_4G002290/CsaV3_6G039700/CsaV3_4G002330/CsaV3_6G039690/CsaV3_4G002310/CsaV3_6G039680/CsaV3_4G002300/CsaV3_6G036550	9	BP
GO:1902222	erythrose 4-phosphate/phosphoenolpyruvate family amino acid catabolic process	9/687	20/13458	2.25923e-07	3.14711e-05	2.96792e-05	CsaV3_6G039710/CsaV3_4G002290/CsaV3_6G039700/CsaV3_4G002330/CsaV3_6G039690/CsaV3_4G002310/CsaV3_6G039680/CsaV3_4G002300/CsaV3_6G036550	9	BP
GO:0006558	L-phenylalanine metabolic process	10/687	26/13458	2.83933e-07	3.29599e-05	3.10832e-05	CsaV3_6G039710/CsaV3_4G002290/CsaV3_6G039700/CsaV3_4G002330/CsaV3_6G039690/CsaV3_4G002310/CsaV3_6G039680/CsaV3_1G014510/CsaV3_4G002300/CsaV3_6G036550	10	BP
GO:1902221	erythrose 4-phosphate/phosphoenolpyruvate family amino acid metabolic process	10/687	26/13458	2.83933e-07	3.29599e-05	3.10832e-05	CsaV3_6G039710/CsaV3_4G002290/CsaV3_6G039700/CsaV3_4G002330/CsaV3_6G039690/CsaV3_4G002310/CsaV3_6G039680/CsaV3_1G014510/CsaV3_4G002300/CsaV3_6G036550	10	BP
GO:0071554	cell wall organization or biogenesis	38/687	312/13458	5.55019e-07	5.94725e-05	5.60862e-05	CsaV3_1G017270/CsaV3_4G006800/CsaV3_2G030560/CsaV3_7G002880/CsaV3_3G019940/CsaV3_6G002280/CsaV3_7G011470/CsaV3_3G043470/CsaV3_1G006170/CsaV3_4G001030/CsaV3_1G017280/CsaV3_5G010900/CsaV3_7G033930/CsaV3_3G000050/CsaV3_3G044870/CsaV3_2G033080/CsaV3_7G030240/CsaV3_6G047760/CsaV3_1G005160/CsaV3_5G005500/CsaV3_6G048290/CsaV3_6G008420/CsaV3_1G031470/CsaV3_6G035560/CsaV3_6G012910/CsaV3_6G051500/CsaV3_3G0…	38	BP
GO:0009074	aromatic amino acid family catabolic process	9/687	24/13458	1.46212e-06	0.000145481	0.000137198	CsaV3_6G039710/CsaV3_4G002290/CsaV3_6G039700/CsaV3_4G002330/CsaV3_6G039690/CsaV3_4G002310/CsaV3_6G039680/CsaV3_4G002300/CsaV3_6G036550	9	BP
GO:0071669	plant-type cell wall organization or biogenesis	21/687	127/13458	1.68359e-06	0.000156349	0.000147447	CsaV3_4G006800/CsaV3_2G030560/CsaV3_7G002880/CsaV3_6G002280/CsaV3_7G011470/CsaV3_1G006170/CsaV3_4G001030/CsaV3_5G010900/CsaV3_2G033080/CsaV3_6G048290/CsaV3_6G008420/CsaV3_6G051500/CsaV3_1G032470/CsaV3_4G010170/CsaV3_6G043470/CsaV3_6G039450/CsaV3_4G026310/CsaV3_1G034310/CsaV3_3G046510/CsaV3_5G038140/CsaV3_4G025050	21	BP
GO:0042546	cell wall biogenesis	22/687	143/13458	3.31286e-06	0.000288426	0.000272003	CsaV3_1G017270/CsaV3_4G006800/CsaV3_2G030560/CsaV3_7G002880/CsaV3_7G011470/CsaV3_3G043470/CsaV3_1G006170/CsaV3_4G001030/CsaV3_1G017280/CsaV3_3G044870/CsaV3_2G033080/CsaV3_5G005500/CsaV3_6G048290/CsaV3_1G031470/CsaV3_6G035560/CsaV3_6G051500/CsaV3_1G032470/CsaV3_4G010170/CsaV3_6G043470/CsaV3_6G039450/CsaV3_4G026310/CsaV3_3G046510	22	BP
GO:0042537	benzene-containing compound metabolic process	11/687	44/13458	9.25641e-06	0.000758481	0.000715294	CsaV3_6G039710/CsaV3_4G002290/CsaV3_6G039700/CsaV3_4G002330/CsaV3_6G039690/CsaV3_4G002310/CsaV3_6G039680/CsaV3_4G002300/CsaV3_6G036550/CsaV3_5G038550/CsaV3_5G039290	11	BP
GO:0006468	protein phosphorylation	89/687	1125/13458	1.78342e-05	0.00138017	0.00130159	CsaV3_3G033960/CsaV3_6G049310/CsaV3_5G039000/CsaV3_2G030560/CsaV3_3G031880/CsaV3_4G023940/CsaV3_3G037940/CsaV3_2G030070/CsaV3_6G002710/CsaV3_5G024060/CsaV3_1G000910/CsaV3_4G032890/CsaV3_6G009080/CsaV3_4G007680/CsaV3_6G042580/CsaV3_6G039490/CsaV3_3G044170/CsaV3_6G052410/CsaV3_1G012960/CsaV3_7G006290/CsaV3_6G049550/CsaV3_1G006880/CsaV3_2G014680/CsaV3_7G007170/CsaV3_4G037650/CsaV3_1G012170/CsaV3_6G0…	89	BP
GO:0016310	phosphorylation	119/687	1671/13458	7.92711e-05	0.00581182	0.0054809	CsaV3_3G018770/CsaV3_3G033960/CsaV3_6G049310/CsaV3_5G039000/CsaV3_2G033250/CsaV3_2G030560/CsaV3_6G018640/CsaV3_3G031880/CsaV3_4G023940/CsaV3_3G037940/CsaV3_2G030070/CsaV3_6G002710/CsaV3_5G024060/CsaV3_1G000910/CsaV3_4G032890/CsaV3_6G009080/CsaV3_1G022960/CsaV3_4G007680/CsaV3_6G042580/CsaV3_6G039490/CsaV3_1G001180/CsaV3_3G044170/CsaV3_6G052410/CsaV3_1G012960/CsaV3_5G001900/CsaV3_2G016990/CsaV3_7G0…	119	BP
GO:0015698	inorganic anion transport	15/687	96/13458	9.88731e-05	0.00688651	0.0064944	CsaV3_5G023720/CsaV3_2G030560/CsaV3_2G030380/CsaV3_5G025280/CsaV3_1G030010/CsaV3_2G021090/CsaV3_7G027830/CsaV3_3G012960/CsaV3_7G033440/CsaV3_1G008910/CsaV3_6G036180/CsaV3_6G052220/CsaV3_6G045100/CsaV3_3G002970/CsaV3_3G031650	15	BP
GO:0071555	cell wall organization	24/687	210/13458	0.000182981	0.0121377	0.0114466	CsaV3_1G017270/CsaV3_3G019940/CsaV3_6G002280/CsaV3_3G043470/CsaV3_1G006170/CsaV3_1G017280/CsaV3_5G010900/CsaV3_7G033930/CsaV3_3G000050/CsaV3_3G044870/CsaV3_7G030240/CsaV3_1G005160/CsaV3_1G031470/CsaV3_6G035560/CsaV3_6G012910/CsaV3_3G009870/CsaV3_2G018190/CsaV3_4G010170/CsaV3_6G043470/CsaV3_4G026310/CsaV3_1G034310/CsaV3_3G046510/CsaV3_5G038140/CsaV3_4G025050	24	BP
GO:1901606	alpha-amino acid catabolic process	12/687	70/13458	0.000197987	0.0125362	0.0118224	CsaV3_6G039710/CsaV3_4G002290/CsaV3_6G039700/CsaV3_4G002330/CsaV3_6G039690/CsaV3_4G002310/CsaV3_6G039680/CsaV3_5G020650/CsaV3_2G011710/CsaV3_4G002300/CsaV3_6G036550/CsaV3_5G038920	12	BP
GO:0010383	cell wall polysaccharide metabolic process	14/687	92/13458	0.000222857	0.0134974	0.0127289	CsaV3_1G017270/CsaV3_3G043470/CsaV3_1G017280/CsaV3_3G044870/CsaV3_2G033080/CsaV3_5G005500/CsaV3_1G031470/CsaV3_6G035560/CsaV3_6G051500/CsaV3_1G032470/CsaV3_4G010170/CsaV3_6G043470/CsaV3_4G026310/CsaV3_7G029890	14	BP
GO:0009832	plant-type cell wall biogenesis	14/687	93/13458	0.000250291	0.0145273	0.0137002	CsaV3_4G006800/CsaV3_2G030560/CsaV3_7G002880/CsaV3_7G011470/CsaV3_1G006170/CsaV3_4G001030/CsaV3_2G033080/CsaV3_6G048290/CsaV3_6G051500/CsaV3_1G032470/CsaV3_4G010170/CsaV3_6G043470/CsaV3_6G039450/CsaV3_3G046510	14	BP
GO:0010410	hemicellulose metabolic process	13/687	83/13458	0.000276784	0.0154224	0.0145443	CsaV3_1G017270/CsaV3_3G043470/CsaV3_1G017280/CsaV3_3G044870/CsaV3_2G033080/CsaV3_5G005500/CsaV3_1G031470/CsaV3_6G035560/CsaV3_6G051500/CsaV3_1G032470/CsaV3_6G043470/CsaV3_4G026310/CsaV3_7G029890	13	BP
GO:0005976	polysaccharide metabolic process	34/687	354/13458	0.000295682	0.0158417	0.0149397	CsaV3_1G017270/CsaV3_4G006800/CsaV3_3G011520/CsaV3_3G019940/CsaV3_7G011470/CsaV3_3G043470/CsaV3_4G001030/CsaV3_1G017280/CsaV3_7G033930/CsaV3_3G000050/CsaV3_3G044870/CsaV3_2G033080/CsaV3_6G037680/CsaV3_3G011280/CsaV3_7G030240/CsaV3_1G009120/CsaV3_5G005500/CsaV3_1G031470/CsaV3_6G035560/CsaV3_6G012910/CsaV3_3G028700/CsaV3_6G051500/CsaV3_3G009870/CsaV3_3G006840/CsaV3_2G018190/CsaV3_1G032470/CsaV3_5G0…	34	BP
GO:0009072	aromatic amino acid family metabolic process	12/687	74/13458	0.000338884	0.0174839	0.0164884	CsaV3_6G039710/CsaV3_4G002290/CsaV3_6G039700/CsaV3_4G002330/CsaV3_6G039690/CsaV3_4G002310/CsaV3_6G039680/CsaV3_6G045310/CsaV3_1G014510/CsaV3_4G002300/CsaV3_6G036550/CsaV3_6G042130	12	BP
GO:0050896	response to stimulus	174/687	2705/13458	0.000367677	0.0182919	0.0172504	CsaV3_1G017270/CsaV3_2G035150/CsaV3_2G033250/CsaV3_2G030560/CsaV3_5G015060/CsaV3_7G031380/CsaV3_4G035330/CsaV3_6G046900/CsaV3_6G039880/CsaV3_7G024990/CsaV3_4G026200/CsaV3_5G027600/CsaV3_6G022570/CsaV3_5G025790/CsaV3_3G012170/CsaV3_3G041480/CsaV3_4G031860/CsaV3_2G024340/CsaV3_5G025280/CsaV3_5G039660/CsaV3_6G001170/CsaV3_2G024440/CsaV3_3G045730/CsaV3_1G030010/CsaV3_6G007970/CsaV3_3G032720/CsaV3_3G0…	174	BP
GO:0044036	cell wall macromolecule metabolic process	15/687	109/13458	0.000415331	0.0199502	0.0188143	CsaV3_1G017270/CsaV3_3G043470/CsaV3_1G017280/CsaV3_3G044870/CsaV3_2G033080/CsaV3_6G047760/CsaV3_5G005500/CsaV3_1G031470/CsaV3_6G035560/CsaV3_6G051500/CsaV3_1G032470/CsaV3_4G010170/CsaV3_6G043470/CsaV3_4G026310/CsaV3_7G029890	15	BP
GO:0009063	cellular amino acid catabolic process	12/687	76/13458	0.000436463	0.0202664	0.0191125	CsaV3_6G039710/CsaV3_4G002290/CsaV3_6G039700/CsaV3_4G002330/CsaV3_6G039690/CsaV3_4G002310/CsaV3_6G039680/CsaV3_5G020650/CsaV3_2G011710/CsaV3_4G002300/CsaV3_6G036550/CsaV3_5G038920	12	BP
GO:0045229	external encapsulating structure organization	24/687	227/13458	0.000582326	0.0261671	0.0246772	CsaV3_1G017270/CsaV3_3G019940/CsaV3_6G002280/CsaV3_3G043470/CsaV3_1G006170/CsaV3_1G017280/CsaV3_5G010900/CsaV3_7G033930/CsaV3_3G000050/CsaV3_3G044870/CsaV3_7G030240/CsaV3_1G005160/CsaV3_1G031470/CsaV3_6G035560/CsaV3_6G012910/CsaV3_3G009870/CsaV3_2G018190/CsaV3_4G010170/CsaV3_6G043470/CsaV3_4G026310/CsaV3_1G034310/CsaV3_3G046510/CsaV3_5G038140/CsaV3_4G025050	24	BP
GO:0007166	cell surface receptor signaling pathway	12/687	84/13458	0.001096	0.0477101	0.0449935	CsaV3_6G010170/CsaV3_7G006290/CsaV3_7G007170/CsaV3_4G037780/CsaV3_7G007120/CsaV3_6G031250/CsaV3_1G032940/CsaV3_6G047170/CsaV3_4G005650/CsaV3_6G001360/CsaV3_1G034080/CsaV3_2G015860	12	BP
KEGG pathways enriched by up-regulated DEGs in mlo8CR1 at 24 dpi
ID	Description	GeneRatio	BgRatio	pvalue	p.adjust	qvalue	geneID	Count	class
GO:0009699	phenylpropanoid biosynthetic process	16/592	51/13458	2.75e-10	3.61e-07	3.37e-07	CsaV3_6G039710/CsaV3_4G002290/CsaV3_6G039700/CsaV3_4G002330/CsaV3_6G039690/CsaV3_2G030560/CsaV3_4G002310/CsaV3_6G039680/CsaV3_6G044830/CsaV3_6G039610/CsaV3_4G002300/CsaV3_6G009030/CsaV3_2G014820/CsaV3_6G036550/CsaV3_6G015400/CsaV3_3G030360	16	BP
GO:0044550	secondary metabolite biosynthetic process	17/592	62/13458	8.03e-10	5.16e-07	4.83e-07	CsaV3_6G039710/CsaV3_4G002290/CsaV3_6G039700/CsaV3_4G002330/CsaV3_6G039690/CsaV3_2G030560/CsaV3_4G002310/CsaV3_6G039680/CsaV3_6G044830/CsaV3_6G039610/CsaV3_4G002300/CsaV3_6G009030/CsaV3_2G014820/CsaV3_6G036550/CsaV3_6G015400/CsaV3_1G033530/CsaV3_3G030360	17	BP
GO:0009698	phenylpropanoid metabolic process	19/592	80/13458	1.18e-09	5.16e-07	4.83e-07	CsaV3_6G039710/CsaV3_4G002290/CsaV3_6G039700/CsaV3_4G002330/CsaV3_6G039690/CsaV3_2G030560/CsaV3_4G002310/CsaV3_6G039680/CsaV3_6G044830/CsaV3_6G039610/CsaV3_4G002300/CsaV3_6G002020/CsaV3_6G009030/CsaV3_2G014820/CsaV3_6G036550/CsaV3_6G015400/CsaV3_4G026030/CsaV3_3G030360/CsaV3_3G034770	19	BP
GO:0009800	cinnamic acid biosynthetic process	9/592	15/13458	2.29e-09	6.01e-07	5.63e-07	CsaV3_6G039710/CsaV3_4G002290/CsaV3_6G039700/CsaV3_4G002330/CsaV3_6G039690/CsaV3_4G002310/CsaV3_6G039680/CsaV3_4G002300/CsaV3_6G036550	9	BP
GO:0009803	cinnamic acid metabolic process	9/592	15/13458	2.29e-09	6.01e-07	5.63e-07	CsaV3_6G039710/CsaV3_4G002290/CsaV3_6G039700/CsaV3_4G002330/CsaV3_6G039690/CsaV3_4G002310/CsaV3_6G039680/CsaV3_4G002300/CsaV3_6G036550	9	BP
GO:0019748	secondary metabolic process	21/592	111/13458	1.29e-08	2.82e-06	2.64e-06	CsaV3_6G039710/CsaV3_4G002290/CsaV3_6G039700/CsaV3_4G002330/CsaV3_6G039690/CsaV3_2G030560/CsaV3_4G002310/CsaV3_6G039680/CsaV3_6G044830/CsaV3_6G039610/CsaV3_4G002300/CsaV3_6G002020/CsaV3_6G009030/CsaV3_2G014820/CsaV3_6G036550/CsaV3_6G015400/CsaV3_4G026030/CsaV3_1G033530/CsaV3_7G029060/CsaV3_3G030360/CsaV3_3G034770	21	BP
GO:0006559	L-phenylalanine catabolic process	9/592	20/13458	6.31e-08	9.25e-06	8.65e-06	CsaV3_6G039710/CsaV3_4G002290/CsaV3_6G039700/CsaV3_4G002330/CsaV3_6G039690/CsaV3_4G002310/CsaV3_6G039680/CsaV3_4G002300/CsaV3_6G036550	9	BP
GO:1902222	erythrose 4-phosphate/phosphoenolpyruvate family amino acid catabolic process	9/592	20/13458	6.31e-08	9.25e-06	8.65e-06	CsaV3_6G039710/CsaV3_4G002290/CsaV3_6G039700/CsaV3_4G002330/CsaV3_6G039690/CsaV3_4G002310/CsaV3_6G039680/CsaV3_4G002300/CsaV3_6G036550	9	BP
GO:0006558	L-phenylalanine metabolic process	10/592	26/13458	7.06e-08	9.25e-06	8.65e-06	CsaV3_6G039710/CsaV3_4G002290/CsaV3_6G039700/CsaV3_4G002330/CsaV3_6G039690/CsaV3_4G002310/CsaV3_6G039680/CsaV3_1G014510/CsaV3_4G002300/CsaV3_6G036550	10	BP
GO:1902221	erythrose 4-phosphate/phosphoenolpyruvate family amino acid metabolic process	10/592	26/13458	7.06e-08	9.25e-06	8.65e-06	CsaV3_6G039710/CsaV3_4G002290/CsaV3_6G039700/CsaV3_4G002330/CsaV3_6G039690/CsaV3_4G002310/CsaV3_6G039680/CsaV3_1G014510/CsaV3_4G002300/CsaV3_6G036550	10	BP
GO:0120255	olefinic compound biosynthetic process	11/592	33/13458	8.7e-08	1.04e-05	9.7e-06	CsaV3_6G039710/CsaV3_4G002290/CsaV3_6G039700/CsaV3_4G002330/CsaV3_6G039690/CsaV3_4G002310/CsaV3_6G039680/CsaV3_6G048630/CsaV3_4G002300/CsaV3_6G036550/CsaV3_6G037780	11	BP
GO:0071554	cell wall organization or biogenesis	36/592	312/13458	1.15e-07	1.25e-05	1.17e-05	CsaV3_1G017270/CsaV3_2G030560/CsaV3_7G002880/CsaV3_3G019940/CsaV3_6G002280/CsaV3_7G011470/CsaV3_3G043470/CsaV3_1G006170/CsaV3_4G001030/CsaV3_1G017280/CsaV3_5G010900/CsaV3_7G033930/CsaV3_3G000050/CsaV3_3G044870/CsaV3_2G033080/CsaV3_7G030240/CsaV3_6G047760/CsaV3_1G005160/CsaV3_5G005500/CsaV3_6G048290/CsaV3_6G008420/CsaV3_6G035560/CsaV3_6G012910/CsaV3_6G051500/CsaV3_3G009870/CsaV3_2G018190/CsaV3_1G0…	36	BP
GO:0120254	olefinic compound metabolic process	11/592	34/13458	1.24e-07	1.25e-05	1.17e-05	CsaV3_6G039710/CsaV3_4G002290/CsaV3_6G039700/CsaV3_4G002330/CsaV3_6G039690/CsaV3_4G002310/CsaV3_6G039680/CsaV3_6G048630/CsaV3_4G002300/CsaV3_6G036550/CsaV3_6G037780	11	BP
GO:0006468	protein phosphorylation	86/592	1125/13458	2.3e-07	2.16e-05	2.02e-05	CsaV3_3G033960/CsaV3_6G049310/CsaV3_5G039000/CsaV3_2G030560/CsaV3_3G031880/CsaV3_4G023940/CsaV3_3G037940/CsaV3_2G030070/CsaV3_6G002710/CsaV3_5G024060/CsaV3_1G000910/CsaV3_4G032890/CsaV3_6G009080/CsaV3_4G007680/CsaV3_6G042580/CsaV3_6G039490/CsaV3_3G044170/CsaV3_6G052410/CsaV3_1G012960/CsaV3_7G006290/CsaV3_6G049550/CsaV3_1G006880/CsaV3_2G014680/CsaV3_7G007170/CsaV3_4G037650/CsaV3_1G012170/CsaV3_6G0…	86	BP
GO:0009074	aromatic amino acid family catabolic process	9/592	24/13458	4.19e-07	3.66e-05	3.43e-05	CsaV3_6G039710/CsaV3_4G002290/CsaV3_6G039700/CsaV3_4G002330/CsaV3_6G039690/CsaV3_4G002310/CsaV3_6G039680/CsaV3_4G002300/CsaV3_6G036550	9	BP
GO:0071669	plant-type cell wall organization or biogenesis	20/592	127/13458	6.57e-07	5.38e-05	5.03e-05	CsaV3_2G030560/CsaV3_7G002880/CsaV3_6G002280/CsaV3_7G011470/CsaV3_1G006170/CsaV3_4G001030/CsaV3_5G010900/CsaV3_2G033080/CsaV3_6G048290/CsaV3_6G008420/CsaV3_6G051500/CsaV3_1G032470/CsaV3_4G010170/CsaV3_6G043470/CsaV3_6G039450/CsaV3_4G026310/CsaV3_1G034310/CsaV3_3G046510/CsaV3_5G038140/CsaV3_4G025050	20	BP
GO:0042537	benzene-containing compound metabolic process	11/592	44/13458	2.22e-06	0.000170974	0.00015993	CsaV3_6G039710/CsaV3_4G002290/CsaV3_6G039700/CsaV3_4G002330/CsaV3_6G039690/CsaV3_4G002310/CsaV3_6G039680/CsaV3_4G002300/CsaV3_6G036550/CsaV3_5G038550/CsaV3_5G039290	11	BP
GO:0042546	cell wall biogenesis	20/592	143/13458	4.39e-06	0.000319846	0.000299185	CsaV3_1G017270/CsaV3_2G030560/CsaV3_7G002880/CsaV3_7G011470/CsaV3_3G043470/CsaV3_1G006170/CsaV3_4G001030/CsaV3_1G017280/CsaV3_3G044870/CsaV3_2G033080/CsaV3_5G005500/CsaV3_6G048290/CsaV3_6G035560/CsaV3_6G051500/CsaV3_1G032470/CsaV3_4G010170/CsaV3_6G043470/CsaV3_6G039450/CsaV3_4G026310/CsaV3_3G046510	20	BP
GO:0071555	cell wall organization	23/592	210/13458	5.18e-05	0.00357603	0.00334504	CsaV3_1G017270/CsaV3_3G019940/CsaV3_6G002280/CsaV3_3G043470/CsaV3_1G006170/CsaV3_1G017280/CsaV3_5G010900/CsaV3_7G033930/CsaV3_3G000050/CsaV3_3G044870/CsaV3_7G030240/CsaV3_1G005160/CsaV3_6G035560/CsaV3_6G012910/CsaV3_3G009870/CsaV3_2G018190/CsaV3_4G010170/CsaV3_6G043470/CsaV3_4G026310/CsaV3_1G034310/CsaV3_3G046510/CsaV3_5G038140/CsaV3_4G025050	23	BP
GO:0015698	inorganic anion transport	14/592	96/13458	7.44e-05	0.00487767	0.0045626	CsaV3_5G023720/CsaV3_2G030560/CsaV3_2G030380/CsaV3_5G025280/CsaV3_1G030010/CsaV3_7G027830/CsaV3_3G012960/CsaV3_7G033440/CsaV3_1G008910/CsaV3_6G036180/CsaV3_6G052220/CsaV3_6G045100/CsaV3_3G002970/CsaV3_3G031650	14	BP
GO:0016310	phosphorylation	105/592	1671/13458	8.11e-05	0.00504651	0.00472053	CsaV3_3G033960/CsaV3_6G049310/CsaV3_5G039000/CsaV3_2G033250/CsaV3_2G030560/CsaV3_3G031880/CsaV3_4G023940/CsaV3_3G037940/CsaV3_2G030070/CsaV3_6G002710/CsaV3_5G024060/CsaV3_1G000910/CsaV3_4G032890/CsaV3_6G009080/CsaV3_1G022960/CsaV3_4G007680/CsaV3_6G042580/CsaV3_6G039490/CsaV3_1G001180/CsaV3_3G044170/CsaV3_6G052410/CsaV3_1G012960/CsaV3_5G001900/CsaV3_2G016990/CsaV3_7G006290/CsaV3_1G000110/CsaV3_6G0…	105	BP
GO:0009072	aromatic amino acid family metabolic process	12/592	74/13458	8.47e-05	0.00504651	0.00472053	CsaV3_6G039710/CsaV3_4G002290/CsaV3_6G039700/CsaV3_4G002330/CsaV3_6G039690/CsaV3_4G002310/CsaV3_6G039680/CsaV3_6G045310/CsaV3_1G014510/CsaV3_4G002300/CsaV3_6G036550/CsaV3_6G042130	12	BP
GO:0045229	external encapsulating structure organization	23/592	227/13458	0.000170023	0.0096913	0.00906529	CsaV3_1G017270/CsaV3_3G019940/CsaV3_6G002280/CsaV3_3G043470/CsaV3_1G006170/CsaV3_1G017280/CsaV3_5G010900/CsaV3_7G033930/CsaV3_3G000050/CsaV3_3G044870/CsaV3_7G030240/CsaV3_1G005160/CsaV3_6G035560/CsaV3_6G012910/CsaV3_3G009870/CsaV3_2G018190/CsaV3_4G010170/CsaV3_6G043470/CsaV3_4G026310/CsaV3_1G034310/CsaV3_3G046510/CsaV3_5G038140/CsaV3_4G025050	23	BP
GO:0010383	cell wall polysaccharide metabolic process	13/592	92/13458	0.000184862	0.0100981	0.00944579	CsaV3_1G017270/CsaV3_3G043470/CsaV3_1G017280/CsaV3_3G044870/CsaV3_2G033080/CsaV3_5G005500/CsaV3_6G035560/CsaV3_6G051500/CsaV3_1G032470/CsaV3_4G010170/CsaV3_6G043470/CsaV3_4G026310/CsaV3_7G029890	13	BP
GO:0009832	plant-type cell wall biogenesis	13/592	93/13458	0.000206441	0.0108258	0.0101265	CsaV3_2G030560/CsaV3_7G002880/CsaV3_7G011470/CsaV3_1G006170/CsaV3_4G001030/CsaV3_2G033080/CsaV3_6G048290/CsaV3_6G051500/CsaV3_1G032470/CsaV3_4G010170/CsaV3_6G043470/CsaV3_6G039450/CsaV3_3G046510	13	BP
GO:1901606	alpha-amino acid catabolic process	11/592	70/13458	0.000221551	0.0111713	0.0104497	CsaV3_6G039710/CsaV3_4G002290/CsaV3_6G039700/CsaV3_4G002330/CsaV3_6G039690/CsaV3_4G002310/CsaV3_6G039680/CsaV3_5G020650/CsaV3_2G011710/CsaV3_4G002300/CsaV3_6G036550	11	BP
GO:0010410	hemicellulose metabolic process	12/592	83/13458	0.00026075	0.0126609	0.011843	CsaV3_1G017270/CsaV3_3G043470/CsaV3_1G017280/CsaV3_3G044870/CsaV3_2G033080/CsaV3_5G005500/CsaV3_6G035560/CsaV3_6G051500/CsaV3_1G032470/CsaV3_6G043470/CsaV3_4G026310/CsaV3_7G029890	12	BP
GO:0044036	cell wall macromolecule metabolic process	14/592	109/13458	0.000295074	0.0138158	0.0129233	CsaV3_1G017270/CsaV3_3G043470/CsaV3_1G017280/CsaV3_3G044870/CsaV3_2G033080/CsaV3_6G047760/CsaV3_5G005500/CsaV3_6G035560/CsaV3_6G051500/CsaV3_1G032470/CsaV3_4G010170/CsaV3_6G043470/CsaV3_4G026310/CsaV3_7G029890	14	BP
GO:0005976	polysaccharide metabolic process	30/592	354/13458	0.000456889	0.0201927	0.0188884	CsaV3_1G017270/CsaV3_3G011520/CsaV3_3G019940/CsaV3_7G011470/CsaV3_3G043470/CsaV3_4G001030/CsaV3_1G017280/CsaV3_7G033930/CsaV3_3G000050/CsaV3_3G044870/CsaV3_2G033080/CsaV3_6G037680/CsaV3_3G011280/CsaV3_7G030240/CsaV3_5G005500/CsaV3_6G035560/CsaV3_6G012910/CsaV3_3G028700/CsaV3_6G051500/CsaV3_3G009870/CsaV3_3G006840/CsaV3_2G018190/CsaV3_1G032470/CsaV3_5G002050/CsaV3_4G010170/CsaV3_6G043470/CsaV3_3G0…	30	BP
GO:0009063	cellular amino acid catabolic process	11/592	76/13458	0.000462077	0.0201927	0.0188884	CsaV3_6G039710/CsaV3_4G002290/CsaV3_6G039700/CsaV3_4G002330/CsaV3_6G039690/CsaV3_4G002310/CsaV3_6G039680/CsaV3_5G020650/CsaV3_2G011710/CsaV3_4G002300/CsaV3_6G036550	11	BP
GO:0006820	anion transport	26/592	294/13458	0.000570612	0.0241314	0.0225726	CsaV3_5G023720/CsaV3_2G030560/CsaV3_4G035330/CsaV3_4G026200/CsaV3_2G030380/CsaV3_5G025280/CsaV3_6G001170/CsaV3_1G030010/CsaV3_1G006390/CsaV3_7G027830/CsaV3_6G004500/CsaV3_6G004330/CsaV3_3G012960/CsaV3_5G035690/CsaV3_7G033440/CsaV3_6G046220/CsaV3_1G008910/CsaV3_6G004510/CsaV3_6G036180/CsaV3_6G052220/CsaV3_3G011960/CsaV3_6G045100/CsaV3_3G002970/CsaV3_3G031650/CsaV3_1G008560/CsaV3_1G012450	26	BP
GO:0050896	response to stimulus	151/592	2705/13458	0.000637437	0.026115	0.0244281	CsaV3_1G017270/CsaV3_2G035150/CsaV3_2G033250/CsaV3_2G030560/CsaV3_5G015060/CsaV3_7G031380/CsaV3_4G035330/CsaV3_6G039880/CsaV3_7G024990/CsaV3_4G026200/CsaV3_5G027600/CsaV3_6G022570/CsaV3_5G025790/CsaV3_3G012170/CsaV3_3G041480/CsaV3_4G031860/CsaV3_2G024340/CsaV3_5G025280/CsaV3_5G039660/CsaV3_6G001170/CsaV3_3G045730/CsaV3_1G030010/CsaV3_6G007970/CsaV3_3G037880/CsaV3_4G024690/CsaV3_3G043480/CsaV3_4G0…	151	BP
GO:0072593	reactive oxygen species metabolic process	15/592	132/13458	0.000688995	0.0273719	0.0256038	CsaV3_2G035150/CsaV3_2G024340/CsaV3_3G043480/CsaV3_5G023370/CsaV3_3G016670/CsaV3_4G023620/CsaV3_6G019040/CsaV3_5G012840/CsaV3_4G036360/CsaV3_5G037450/CsaV3_5G005000/CsaV3_6G019020/CsaV3_3G042040/CsaV3_5G023360/CsaV3_6G002170	15	BP
GO:0042744	hydrogen peroxide catabolic process	12/592	93/13458	0.000752622	0.0285699	0.0267244	CsaV3_2G035150/CsaV3_2G024340/CsaV3_3G016670/CsaV3_4G023620/CsaV3_6G019040/CsaV3_5G012840/CsaV3_4G036360/CsaV3_5G037450/CsaV3_5G005000/CsaV3_6G019020/CsaV3_3G042040/CsaV3_6G002170	12	BP
GO:0070592	cell wall polysaccharide biosynthetic process	8/592	46/13458	0.00079401	0.0285699	0.0267244	CsaV3_3G044870/CsaV3_2G033080/CsaV3_5G005500/CsaV3_6G051500/CsaV3_1G032470/CsaV3_4G010170/CsaV3_6G043470/CsaV3_4G026310	8	BP
GO:0009834	plant-type secondary cell wall biogenesis	7/592	36/13458	0.000842836	0.0285699	0.0267244	CsaV3_2G030560/CsaV3_7G002880/CsaV3_2G033080/CsaV3_6G051500/CsaV3_1G032470/CsaV3_6G043470/CsaV3_6G039450	7	BP
GO:0098661	inorganic anion transmembrane transport	7/592	36/13458	0.000842836	0.0285699	0.0267244	CsaV3_5G023720/CsaV3_2G030380/CsaV3_5G025280/CsaV3_7G027830/CsaV3_3G012960/CsaV3_6G045100/CsaV3_3G031650	7	BP
GO:0008272	sulfate transport	5/592	18/13458	0.00086055	0.0285699	0.0267244	CsaV3_5G023720/CsaV3_2G030380/CsaV3_7G027830/CsaV3_3G012960/CsaV3_6G045100	5	BP
GO:1902358	sulfate transmembrane transport	5/592	18/13458	0.00086055	0.0285699	0.0267244	CsaV3_5G023720/CsaV3_2G030380/CsaV3_7G027830/CsaV3_3G012960/CsaV3_6G045100	5	BP
GO:0071103	DNA conformation change	15/592	135/13458	0.000871698	0.0285699	0.0267244	CsaV3_1G014090/CsaV3_1G014160/CsaV3_1G014110/CsaV3_3G032880/CsaV3_2G010280/CsaV3_7G006750/CsaV3_7G029940/CsaV3_2G003500/CsaV3_1G002970/CsaV3_5G011210/CsaV3_3G019190/CsaV3_7G028400/CsaV3_5G023940/CsaV3_7G000210/CsaV3_6G051630	15	BP
GO:0032392	DNA geometric change	8/592	47/13458	0.000920659	0.0287377	0.0268814	CsaV3_3G032880/CsaV3_7G006750/CsaV3_7G029940/CsaV3_2G003500/CsaV3_1G002970/CsaV3_3G019190/CsaV3_7G000210/CsaV3_6G051630	8	BP
GO:0032508	DNA duplex unwinding	8/592	47/13458	0.000920659	0.0287377	0.0268814	CsaV3_3G032880/CsaV3_7G006750/CsaV3_7G029940/CsaV3_2G003500/CsaV3_1G002970/CsaV3_3G019190/CsaV3_7G000210/CsaV3_6G051630	8	BP
GO:0045492	xylan biosynthetic process	6/592	27/13458	0.000947345	0.028883	0.0270173	CsaV3_3G044870/CsaV3_2G033080/CsaV3_6G051500/CsaV3_1G032470/CsaV3_6G043470/CsaV3_4G026310	6	BP
GO:0042743	hydrogen peroxide metabolic process	12/592	96/13458	0.00100154	0.0298412	0.0279136	CsaV3_2G035150/CsaV3_2G024340/CsaV3_3G016670/CsaV3_4G023620/CsaV3_6G019040/CsaV3_5G012840/CsaV3_4G036360/CsaV3_5G037450/CsaV3_5G005000/CsaV3_6G019020/CsaV3_3G042040/CsaV3_6G002170	12	BP
GO:0000724	double-strand break repair via homologous recombination	10/592	71/13458	0.00103057	0.030024	0.0280846	CsaV3_3G018560/CsaV3_6G008680/CsaV3_2G010280/CsaV3_7G006750/CsaV3_7G029940/CsaV3_2G003500/CsaV3_1G002970/CsaV3_7G000210/CsaV3_6G051630/CsaV3_6G052190	10	BP
GO:0006793	phosphorus metabolic process	132/592	2343/13458	0.00108692	0.0304494	0.0284825	CsaV3_3G033960/CsaV3_5G033840/CsaV3_6G049310/CsaV3_5G039000/CsaV3_2G033250/CsaV3_2G030560/CsaV3_3G031880/CsaV3_4G023940/CsaV3_3G037940/CsaV3_7G023860/CsaV3_5G023550/CsaV3_3G002990/CsaV3_2G030070/CsaV3_6G002710/CsaV3_5G024060/CsaV3_1G000910/CsaV3_4G032890/CsaV3_6G009080/CsaV3_1G022960/CsaV3_4G007680/CsaV3_7G005840/CsaV3_1G006170/CsaV3_6G042580/CsaV3_6G039490/CsaV3_1G001180/CsaV3_3G044170/CsaV3_6G0…	132	BP
GO:0007166	cell surface receptor signaling pathway	11/592	84/13458	0.00109163	0.0304494	0.0284825	CsaV3_6G010170/CsaV3_7G006290/CsaV3_7G007170/CsaV3_4G037780/CsaV3_7G007120/CsaV3_6G031250/CsaV3_1G032940/CsaV3_6G047170/CsaV3_4G005650/CsaV3_6G001360/CsaV3_1G034080	11	BP
GO:0044264	cellular polysaccharide metabolic process	21/592	229/13458	0.00119132	0.0325379	0.0304361	CsaV3_1G017270/CsaV3_7G011470/CsaV3_3G043470/CsaV3_4G001030/CsaV3_1G017280/CsaV3_3G044870/CsaV3_2G033080/CsaV3_6G037680/CsaV3_5G005500/CsaV3_6G035560/CsaV3_6G012910/CsaV3_6G051500/CsaV3_3G006840/CsaV3_1G032470/CsaV3_5G002050/CsaV3_4G010170/CsaV3_6G043470/CsaV3_3G045760/CsaV3_4G026310/CsaV3_7G029890/CsaV3_3G046510	21	BP
GO:0044038	cell wall macromolecule biosynthetic process	8/592	50/13458	0.00140021	0.0367134	0.0343419	CsaV3_3G044870/CsaV3_2G033080/CsaV3_5G005500/CsaV3_6G051500/CsaV3_1G032470/CsaV3_4G010170/CsaV3_6G043470/CsaV3_4G026310	8	BP
GO:0070589	cellular component macromolecule biosynthetic process	8/592	50/13458	0.00140021	0.0367134	0.0343419	CsaV3_3G044870/CsaV3_2G033080/CsaV3_5G005500/CsaV3_6G051500/CsaV3_1G032470/CsaV3_4G010170/CsaV3_6G043470/CsaV3_4G026310	8	BP
GO:0006270	DNA replication initiation	6/592	30/13458	0.00169881	0.0429286	0.0401556	CsaV3_3G032880/CsaV3_7G029940/CsaV3_1G006150/CsaV3_2G003500/CsaV3_7G000210/CsaV3_6G051630	6	BP
GO:0006796	phosphate-containing compound metabolic process	129/592	2308/13458	0.00170274	0.0429286	0.0401556	CsaV3_3G033960/CsaV3_5G033840/CsaV3_6G049310/CsaV3_5G039000/CsaV3_2G033250/CsaV3_2G030560/CsaV3_3G031880/CsaV3_4G023940/CsaV3_3G037940/CsaV3_7G023860/CsaV3_5G023550/CsaV3_3G002990/CsaV3_2G030070/CsaV3_6G002710/CsaV3_5G024060/CsaV3_1G000910/CsaV3_4G032890/CsaV3_6G009080/CsaV3_1G022960/CsaV3_4G007680/CsaV3_7G005840/CsaV3_6G042580/CsaV3_6G039490/CsaV3_1G001180/CsaV3_3G044170/CsaV3_6G052410/CsaV3_1G0…	129	BP
GO:0045491	xylan metabolic process	7/592	41/13458	0.00187694	0.0452965	0.0423706	CsaV3_3G044870/CsaV3_2G033080/CsaV3_6G051500/CsaV3_1G032470/CsaV3_6G043470/CsaV3_4G026310/CsaV3_7G029890	7	BP
GO:0019439	aromatic compound catabolic process	18/592	191/13458	0.00192372	0.0452965	0.0423706	CsaV3_6G039710/CsaV3_4G002290/CsaV3_6G039700/CsaV3_5G033840/CsaV3_4G002330/CsaV3_6G039690/CsaV3_4G002310/CsaV3_6G039680/CsaV3_6G039610/CsaV3_4G002300/CsaV3_6G002020/CsaV3_6G036550/CsaV3_1G015170/CsaV3_4G026030/CsaV3_1G002650/CsaV3_3G041400/CsaV3_6G038490/CsaV3_3G034770	18	BP
GO:0006268	DNA unwinding involved in DNA replication	4/592	13/13458	0.00192834	0.0452965	0.0423706	CsaV3_3G032880/CsaV3_7G029940/CsaV3_1G002970/CsaV3_7G000210	4	BP
GO:0000725	recombinational repair	10/592	77/13458	0.00193486	0.0452965	0.0423706	CsaV3_3G018560/CsaV3_6G008680/CsaV3_2G010280/CsaV3_7G006750/CsaV3_7G029940/CsaV3_2G003500/CsaV3_1G002970/CsaV3_7G000210/CsaV3_6G051630/CsaV3_6G052190	10	BP
GO:0097237	cellular response to toxic substance	17/592	178/13458	0.00220447	0.0498285	0.0466099	CsaV3_2G035150/CsaV3_7G024990/CsaV3_5G027600/CsaV3_2G024340/CsaV3_3G043480/CsaV3_3G016670/CsaV3_4G023620/CsaV3_1G002910/CsaV3_6G019040/CsaV3_1G038860/CsaV3_5G012840/CsaV3_4G036360/CsaV3_5G037450/CsaV3_5G005000/CsaV3_6G019020/CsaV3_3G042040/CsaV3_6G002170	17	BP
GO:1990748	cellular detoxification	17/592	178/13458	0.00220447	0.0498285	0.0466099	CsaV3_2G035150/CsaV3_7G024990/CsaV3_5G027600/CsaV3_2G024340/CsaV3_3G043480/CsaV3_3G016670/CsaV3_4G023620/CsaV3_1G002910/CsaV3_6G019040/CsaV3_1G038860/CsaV3_5G012840/CsaV3_4G036360/CsaV3_5G037450/CsaV3_5G005000/CsaV3_6G019020/CsaV3_3G042040/CsaV3_6G002170	17	BP
KEGG pathways enriched by down-regulated DEGs in mlo8CR1 at 24 dpi
ID	Description	GeneRatio	BgRatio	pvalue	p.adjust	qvalue	geneID	Count	class
None	None	None	None	None	None	None	None	None	None
KEGG pathways enriched by total DEGs in mlo11CR1 at 24 dpi
ID	Description	GeneRatio	BgRatio	pvalue	p.adjust	qvalue	geneID	Count	class
GO:0050789	regulation of biological process	275/805	3425/13458	8.26312e-09	4.49292e-06	4.04815e-06	CsaV3_6G005960/CsaV3_2G011320/CsaV3_3G012660/CsaV3_5G024660/CsaV3_1G015170/CsaV3_1G012520/CsaV3_1G004720/CsaV3_3G022730/CsaV3_4G025220/CsaV3_6G010170/CsaV3_1G031200/CsaV3_5G005890/CsaV3_4G034750/CsaV3_2G026210/CsaV3_2G004870/CsaV3_4G034970/CsaV3_7G008450/CsaV3_3G015290/CsaV3_6G016730/CsaV3_2G002450/CsaV3_7G008630/CsaV3_3G002470/CsaV3_1G034420/CsaV3_6G045670/CsaV3_6G048550/CsaV3_3G043480/CsaV3_1G0…	275	BP
GO:0050794	regulation of cellular process	254/805	3117/13458	1.11928e-08	4.49292e-06	4.04815e-06	CsaV3_6G005960/CsaV3_3G012660/CsaV3_5G024660/CsaV3_1G012520/CsaV3_1G004720/CsaV3_3G022730/CsaV3_6G010170/CsaV3_1G031200/CsaV3_5G005890/CsaV3_4G034750/CsaV3_2G026210/CsaV3_2G004870/CsaV3_4G034970/CsaV3_7G008450/CsaV3_3G015290/CsaV3_6G016730/CsaV3_2G002450/CsaV3_7G008630/CsaV3_3G002470/CsaV3_1G034420/CsaV3_6G048550/CsaV3_3G043480/CsaV3_1G012330/CsaV3_2G019740/CsaV3_1G033530/CsaV3_3G033350/CsaV3_2G0…	254	BP
GO:0065007	biological regulation	308/805	3949/13458	1.32252e-08	4.49292e-06	4.04815e-06	CsaV3_6G005960/CsaV3_2G011320/CsaV3_3G012660/CsaV3_5G024660/CsaV3_1G015170/CsaV3_1G012520/CsaV3_1G004720/CsaV3_3G022730/CsaV3_4G025220/CsaV3_1G040500/CsaV3_6G010170/CsaV3_1G031200/CsaV3_5G005890/CsaV3_4G034750/CsaV3_2G026210/CsaV3_2G004870/CsaV3_4G034970/CsaV3_7G008450/CsaV3_3G000050/CsaV3_3G015290/CsaV3_6G016730/CsaV3_2G002450/CsaV3_7G008630/CsaV3_3G002470/CsaV3_1G034420/CsaV3_6G045670/CsaV3_6G0…	308	BP
GO:0006952	defense response	64/805	512/13458	1.35533e-08	4.49292e-06	4.04815e-06	CsaV3_3G009190/CsaV3_2G004870/CsaV3_4G003630/CsaV3_3G037870/CsaV3_6G045670/CsaV3_6G048550/CsaV3_3G043480/CsaV3_3G031840/CsaV3_1G012330/CsaV3_1G033530/CsaV3_3G030830/CsaV3_6G041040/CsaV3_3G014550/CsaV3_3G045940/CsaV3_6G051170/CsaV3_3G037860/CsaV3_2G004860/CsaV3_3G038070/CsaV3_2G004090/CsaV3_4G006430/CsaV3_1G036490/CsaV3_1G005850/CsaV3_2G006560/CsaV3_6G001690/CsaV3_5G025790/CsaV3_1G038880/CsaV3_4G0…	64	BP
GO:0120254	olefinic compound metabolic process	13/805	34/13458	3.27042e-08	6.41812e-06	5.78278e-06	CsaV3_6G039710/CsaV3_4G002290/CsaV3_4G002330/CsaV3_6G039690/CsaV3_6G039700/CsaV3_4G002310/CsaV3_4G002300/CsaV3_4G007140/CsaV3_6G039680/CsaV3_1G013990/CsaV3_4G002320/CsaV3_6G037780/CsaV3_1G013970	13	BP
GO:0009800	cinnamic acid biosynthetic process	9/805	15/13458	3.38815e-08	6.41812e-06	5.78278e-06	CsaV3_6G039710/CsaV3_4G002290/CsaV3_4G002330/CsaV3_6G039690/CsaV3_6G039700/CsaV3_4G002310/CsaV3_4G002300/CsaV3_6G039680/CsaV3_4G002320	9	BP
GO:0009803	cinnamic acid metabolic process	9/805	15/13458	3.38815e-08	6.41812e-06	5.78278e-06	CsaV3_6G039710/CsaV3_4G002290/CsaV3_4G002330/CsaV3_6G039690/CsaV3_6G039700/CsaV3_4G002310/CsaV3_4G002300/CsaV3_6G039680/CsaV3_4G002320	9	BP
GO:0007154	cell communication	108/805	1079/13458	4.74898e-08	7.87144e-06	7.09223e-06	CsaV3_3G012660/CsaV3_6G010170/CsaV3_2G004870/CsaV3_3G043480/CsaV3_1G012330/CsaV3_1G033530/CsaV3_3G030830/CsaV3_6G047170/CsaV3_3G012170/CsaV3_2G025400/CsaV3_6G051170/CsaV3_2G004860/CsaV3_4G011890/CsaV3_4G008170/CsaV3_6G050960/CsaV3_3G000190/CsaV3_1G032940/CsaV3_5G025280/CsaV3_4G005650/CsaV3_2G014330/CsaV3_5G004600/CsaV3_6G045980/CsaV3_7G027610/CsaV3_1G036490/CsaV3_1G012170/CsaV3_1G036980/CsaV3_1G0…	108	BP
GO:0007165	signal transduction	97/805	947/13458	8.35631e-08	1.23116e-05	1.10929e-05	CsaV3_3G012660/CsaV3_6G010170/CsaV3_2G004870/CsaV3_3G043480/CsaV3_1G012330/CsaV3_1G033530/CsaV3_3G030830/CsaV3_6G047170/CsaV3_3G012170/CsaV3_2G025400/CsaV3_6G051170/CsaV3_2G004860/CsaV3_4G011890/CsaV3_4G008170/CsaV3_6G050960/CsaV3_3G000190/CsaV3_1G032940/CsaV3_4G005650/CsaV3_2G014330/CsaV3_5G004600/CsaV3_6G045980/CsaV3_7G027610/CsaV3_1G036490/CsaV3_1G036980/CsaV3_1G005850/CsaV3_1G033060/CsaV3_1G0…	97	BP
GO:0070887	cellular response to chemical stimulus	76/805	686/13458	1.07833e-07	1.40717e-05	1.26787e-05	CsaV3_3G012660/CsaV3_4G004340/CsaV3_3G043480/CsaV3_1G031530/CsaV3_5G027600/CsaV3_3G030830/CsaV3_3G012170/CsaV3_6G051170/CsaV3_2G028400/CsaV3_4G008170/CsaV3_3G000190/CsaV3_5G004600/CsaV3_6G045980/CsaV3_7G027610/CsaV3_1G036490/CsaV3_4G024840/CsaV3_1G036980/CsaV3_5G004700/CsaV3_5G012840/CsaV3_5G014650/CsaV3_2G013230/CsaV3_7G029600/CsaV3_4G027260/CsaV3_4G036360/CsaV3_7G024990/CsaV3_4G030920/CsaV3_1G0…	76	BP
GO:0010033	response to organic substance	80/805	739/13458	1.31034e-07	1.40717e-05	1.26787e-05	CsaV3_2G011320/CsaV3_3G012660/CsaV3_5G006930/CsaV3_6G048550/CsaV3_4G024690/CsaV3_1G033530/CsaV3_3G030830/CsaV3_6G022190/CsaV3_3G012170/CsaV3_6G051170/CsaV3_2G028400/CsaV3_4G008170/CsaV3_3G038070/CsaV3_6G039880/CsaV3_3G000190/CsaV3_5G004600/CsaV3_6G045980/CsaV3_7G027610/CsaV3_1G036490/CsaV3_4G024840/CsaV3_1G036980/CsaV3_3G030080/CsaV3_5G004700/CsaV3_2G002660/CsaV3_5G014650/CsaV3_2G013230/CsaV3_7G0…	80	BP
GO:0023052	signaling	97/805	956/13458	1.31642e-07	1.40717e-05	1.26787e-05	CsaV3_3G012660/CsaV3_6G010170/CsaV3_2G004870/CsaV3_3G043480/CsaV3_1G012330/CsaV3_1G033530/CsaV3_3G030830/CsaV3_6G047170/CsaV3_3G012170/CsaV3_2G025400/CsaV3_6G051170/CsaV3_2G004860/CsaV3_4G011890/CsaV3_4G008170/CsaV3_6G050960/CsaV3_3G000190/CsaV3_1G032940/CsaV3_4G005650/CsaV3_2G014330/CsaV3_5G004600/CsaV3_6G045980/CsaV3_7G027610/CsaV3_1G036490/CsaV3_1G036980/CsaV3_1G005850/CsaV3_1G033060/CsaV3_1G0…	97	BP
GO:0050896	response to stimulus	221/805	2705/13458	1.37958e-07	1.40717e-05	1.26787e-05	CsaV3_2G011320/CsaV3_3G009190/CsaV3_3G012660/CsaV3_5G006930/CsaV3_3G008590/CsaV3_6G010170/CsaV3_2G004870/CsaV3_3G016800/CsaV3_4G003630/CsaV3_4G004340/CsaV3_3G037870/CsaV3_6G045670/CsaV3_6G048550/CsaV3_3G043480/CsaV3_4G024690/CsaV3_3G031840/CsaV3_1G012330/CsaV3_1G031530/CsaV3_1G033530/CsaV3_5G027600/CsaV3_1G038850/CsaV3_3G030830/CsaV3_6G022190/CsaV3_6G041040/CsaV3_6G047170/CsaV3_3G012170/CsaV3_3G0…	221	BP
GO:0009725	response to hormone	68/805	598/13458	1.9837e-07	1.86481e-05	1.68021e-05	CsaV3_2G011320/CsaV3_3G012660/CsaV3_6G048550/CsaV3_3G030830/CsaV3_3G012170/CsaV3_4G008170/CsaV3_3G038070/CsaV3_6G039880/CsaV3_3G000190/CsaV3_5G004600/CsaV3_6G045980/CsaV3_7G027610/CsaV3_1G036490/CsaV3_1G036980/CsaV3_3G030080/CsaV3_5G004700/CsaV3_2G002660/CsaV3_5G014650/CsaV3_2G013230/CsaV3_7G029600/CsaV3_4G027260/CsaV3_3G041480/CsaV3_4G030920/CsaV3_1G029390/CsaV3_4G026200/CsaV3_1G032370/CsaV3_1G0…	68	BP
GO:0120255	olefinic compound biosynthetic process	12/805	33/13458	2.13373e-07	1.86481e-05	1.68021e-05	CsaV3_6G039710/CsaV3_4G002290/CsaV3_4G002330/CsaV3_6G039690/CsaV3_6G039700/CsaV3_4G002310/CsaV3_4G002300/CsaV3_6G039680/CsaV3_1G013990/CsaV3_4G002320/CsaV3_6G037780/CsaV3_1G013970	12	BP
GO:0009719	response to endogenous stimulus	68/805	600/13458	2.25014e-07	1.86481e-05	1.68021e-05	CsaV3_2G011320/CsaV3_3G012660/CsaV3_6G048550/CsaV3_3G030830/CsaV3_3G012170/CsaV3_4G008170/CsaV3_3G038070/CsaV3_6G039880/CsaV3_3G000190/CsaV3_5G004600/CsaV3_6G045980/CsaV3_7G027610/CsaV3_1G036490/CsaV3_1G036980/CsaV3_3G030080/CsaV3_5G004700/CsaV3_2G002660/CsaV3_5G014650/CsaV3_2G013230/CsaV3_7G029600/CsaV3_4G027260/CsaV3_3G041480/CsaV3_4G030920/CsaV3_1G029390/CsaV3_4G026200/CsaV3_1G032370/CsaV3_1G0…	68	BP
GO:0071310	cellular response to organic substance	57/805	471/13458	2.61931e-07	2.04306e-05	1.84082e-05	CsaV3_3G012660/CsaV3_3G030830/CsaV3_3G012170/CsaV3_6G051170/CsaV3_2G028400/CsaV3_4G008170/CsaV3_3G000190/CsaV3_5G004600/CsaV3_6G045980/CsaV3_7G027610/CsaV3_1G036490/CsaV3_4G024840/CsaV3_1G036980/CsaV3_5G004700/CsaV3_5G014650/CsaV3_2G013230/CsaV3_7G029600/CsaV3_4G027260/CsaV3_4G030920/CsaV3_1G012540/CsaV3_1G029390/CsaV3_4G026200/CsaV3_1G032370/CsaV3_1G030930/CsaV3_6G007840/CsaV3_7G025370/CsaV3_6G0…	57	BP
GO:0042221	response to chemical	106/805	1096/13458	3.61686e-07	2.47516e-05	2.23014e-05	CsaV3_2G011320/CsaV3_3G012660/CsaV3_5G006930/CsaV3_3G008590/CsaV3_3G016800/CsaV3_4G004340/CsaV3_6G048550/CsaV3_3G043480/CsaV3_4G024690/CsaV3_1G031530/CsaV3_1G033530/CsaV3_5G027600/CsaV3_1G038850/CsaV3_3G030830/CsaV3_6G022190/CsaV3_3G012170/CsaV3_6G051170/CsaV3_2G028400/CsaV3_4G008170/CsaV3_3G038070/CsaV3_6G039880/CsaV3_3G000190/CsaV3_5G004600/CsaV3_6G045980/CsaV3_7G027610/CsaV3_1G036490/CsaV3_4G0…	106	BP
GO:0009755	hormone-mediated signaling pathway	51/805	406/13458	3.6239e-07	2.47516e-05	2.23014e-05	CsaV3_3G012660/CsaV3_3G030830/CsaV3_3G012170/CsaV3_4G008170/CsaV3_3G000190/CsaV3_5G004600/CsaV3_6G045980/CsaV3_7G027610/CsaV3_1G036490/CsaV3_1G036980/CsaV3_5G004700/CsaV3_5G014650/CsaV3_2G013230/CsaV3_7G029600/CsaV3_4G027260/CsaV3_4G030920/CsaV3_1G029390/CsaV3_4G026200/CsaV3_1G032370/CsaV3_1G030930/CsaV3_6G007840/CsaV3_7G025370/CsaV3_6G050560/CsaV3_6G013960/CsaV3_6G034130/CsaV3_6G030890/CsaV3_1G0…	51	BP
GO:0006355	regulation of transcription, DNA-templated	145/805	1635/13458	4.10659e-07	2.47516e-05	2.23014e-05	CsaV3_6G005960/CsaV3_3G012660/CsaV3_5G024660/CsaV3_1G012520/CsaV3_1G004720/CsaV3_3G022730/CsaV3_5G005890/CsaV3_4G034750/CsaV3_2G026210/CsaV3_4G034970/CsaV3_3G015290/CsaV3_6G016730/CsaV3_7G008630/CsaV3_3G002470/CsaV3_1G034420/CsaV3_2G019740/CsaV3_3G033350/CsaV3_2G017720/CsaV3_4G034570/CsaV3_5G003240/CsaV3_3G001710/CsaV3_3G012170/CsaV3_4G006480/CsaV3_5G003250/CsaV3_3G008360/CsaV3_7G031430/CsaV3_4G0…	145	BP
GO:1903506	regulation of nucleic acid-templated transcription	145/805	1635/13458	4.10659e-07	2.47516e-05	2.23014e-05	CsaV3_6G005960/CsaV3_3G012660/CsaV3_5G024660/CsaV3_1G012520/CsaV3_1G004720/CsaV3_3G022730/CsaV3_5G005890/CsaV3_4G034750/CsaV3_2G026210/CsaV3_4G034970/CsaV3_3G015290/CsaV3_6G016730/CsaV3_7G008630/CsaV3_3G002470/CsaV3_1G034420/CsaV3_2G019740/CsaV3_3G033350/CsaV3_2G017720/CsaV3_4G034570/CsaV3_5G003240/CsaV3_3G001710/CsaV3_3G012170/CsaV3_4G006480/CsaV3_5G003250/CsaV3_3G008360/CsaV3_7G031430/CsaV3_4G0…	145	BP
GO:2001141	regulation of RNA biosynthetic process	145/805	1635/13458	4.10659e-07	2.47516e-05	2.23014e-05	CsaV3_6G005960/CsaV3_3G012660/CsaV3_5G024660/CsaV3_1G012520/CsaV3_1G004720/CsaV3_3G022730/CsaV3_5G005890/CsaV3_4G034750/CsaV3_2G026210/CsaV3_4G034970/CsaV3_3G015290/CsaV3_6G016730/CsaV3_7G008630/CsaV3_3G002470/CsaV3_1G034420/CsaV3_2G019740/CsaV3_3G033350/CsaV3_2G017720/CsaV3_4G034570/CsaV3_5G003240/CsaV3_3G001710/CsaV3_3G012170/CsaV3_4G006480/CsaV3_5G003250/CsaV3_3G008360/CsaV3_7G031430/CsaV3_4G0…	145	BP
GO:0009074	aromatic amino acid family catabolic process	10/805	24/13458	5.0448e-07	2.90844e-05	2.62053e-05	CsaV3_6G039710/CsaV3_4G002290/CsaV3_4G002330/CsaV3_6G039690/CsaV3_6G039700/CsaV3_4G002310/CsaV3_4G002300/CsaV3_6G001690/CsaV3_6G039680/CsaV3_4G002320	10	BP
GO:0032870	cellular response to hormone stimulus	51/805	411/13458	5.29029e-07	2.92289e-05	2.63355e-05	CsaV3_3G012660/CsaV3_3G030830/CsaV3_3G012170/CsaV3_4G008170/CsaV3_3G000190/CsaV3_5G004600/CsaV3_6G045980/CsaV3_7G027610/CsaV3_1G036490/CsaV3_1G036980/CsaV3_5G004700/CsaV3_5G014650/CsaV3_2G013230/CsaV3_7G029600/CsaV3_4G027260/CsaV3_4G030920/CsaV3_1G029390/CsaV3_4G026200/CsaV3_1G032370/CsaV3_1G030930/CsaV3_6G007840/CsaV3_7G025370/CsaV3_6G050560/CsaV3_6G013960/CsaV3_6G034130/CsaV3_6G030890/CsaV3_1G0…	51	BP
GO:0071495	cellular response to endogenous stimulus	51/805	413/13458	6.13972e-07	3.25651e-05	2.93414e-05	CsaV3_3G012660/CsaV3_3G030830/CsaV3_3G012170/CsaV3_4G008170/CsaV3_3G000190/CsaV3_5G004600/CsaV3_6G045980/CsaV3_7G027610/CsaV3_1G036490/CsaV3_1G036980/CsaV3_5G004700/CsaV3_5G014650/CsaV3_2G013230/CsaV3_7G029600/CsaV3_4G027260/CsaV3_4G030920/CsaV3_1G029390/CsaV3_4G026200/CsaV3_1G032370/CsaV3_1G030930/CsaV3_6G007840/CsaV3_7G025370/CsaV3_6G050560/CsaV3_6G013960/CsaV3_6G034130/CsaV3_6G030890/CsaV3_1G0…	51	BP
GO:0006559	L-phenylalanine catabolic process	9/805	20/13458	8.65779e-07	4.25194e-05	3.83103e-05	CsaV3_6G039710/CsaV3_4G002290/CsaV3_4G002330/CsaV3_6G039690/CsaV3_6G039700/CsaV3_4G002310/CsaV3_4G002300/CsaV3_6G039680/CsaV3_4G002320	9	BP
GO:1902222	erythrose 4-phosphate/phosphoenolpyruvate family amino acid catabolic process	9/805	20/13458	8.65779e-07	4.25194e-05	3.83103e-05	CsaV3_6G039710/CsaV3_4G002290/CsaV3_4G002330/CsaV3_6G039690/CsaV3_6G039700/CsaV3_4G002310/CsaV3_4G002300/CsaV3_6G039680/CsaV3_4G002320	9	BP
GO:0031326	regulation of cellular biosynthetic process	154/805	1789/13458	1.02954e-06	4.78457e-05	4.31094e-05	CsaV3_6G005960/CsaV3_3G012660/CsaV3_5G024660/CsaV3_1G012520/CsaV3_1G004720/CsaV3_3G022730/CsaV3_5G005890/CsaV3_4G034750/CsaV3_2G026210/CsaV3_4G034970/CsaV3_3G015290/CsaV3_6G016730/CsaV3_7G008630/CsaV3_3G002470/CsaV3_1G034420/CsaV3_2G019740/CsaV3_3G033350/CsaV3_2G017720/CsaV3_4G034570/CsaV3_5G003240/CsaV3_3G001710/CsaV3_3G012170/CsaV3_4G006480/CsaV3_5G003250/CsaV3_3G008360/CsaV3_7G031430/CsaV3_4G0…	154	BP
GO:0042537	benzene-containing compound metabolic process	13/805	44/13458	1.0464e-06	4.78457e-05	4.31094e-05	CsaV3_6G039710/CsaV3_4G002290/CsaV3_4G002330/CsaV3_6G039690/CsaV3_6G039700/CsaV3_4G002310/CsaV3_6G051170/CsaV3_4G002300/CsaV3_6G001690/CsaV3_6G039680/CsaV3_1G012540/CsaV3_4G002320/CsaV3_5G038550	13	BP
GO:0009889	regulation of biosynthetic process	154/805	1794/13458	1.21746e-06	5.07304e-05	4.57085e-05	CsaV3_6G005960/CsaV3_3G012660/CsaV3_5G024660/CsaV3_1G012520/CsaV3_1G004720/CsaV3_3G022730/CsaV3_5G005890/CsaV3_4G034750/CsaV3_2G026210/CsaV3_4G034970/CsaV3_3G015290/CsaV3_6G016730/CsaV3_7G008630/CsaV3_3G002470/CsaV3_1G034420/CsaV3_2G019740/CsaV3_3G033350/CsaV3_2G017720/CsaV3_4G034570/CsaV3_5G003240/CsaV3_3G001710/CsaV3_3G012170/CsaV3_4G006480/CsaV3_5G003250/CsaV3_3G008360/CsaV3_7G031430/CsaV3_4G0…	154	BP
GO:0006558	L-phenylalanine metabolic process	10/805	26/13458	1.22426e-06	5.07304e-05	4.57085e-05	CsaV3_6G039710/CsaV3_4G002290/CsaV3_4G002330/CsaV3_6G039690/CsaV3_6G039700/CsaV3_4G002310/CsaV3_1G014510/CsaV3_4G002300/CsaV3_6G039680/CsaV3_4G002320	10	BP
GO:1902221	erythrose 4-phosphate/phosphoenolpyruvate family amino acid metabolic process	10/805	26/13458	1.22426e-06	5.07304e-05	4.57085e-05	CsaV3_6G039710/CsaV3_4G002290/CsaV3_4G002330/CsaV3_6G039690/CsaV3_6G039700/CsaV3_4G002310/CsaV3_1G014510/CsaV3_4G002300/CsaV3_6G039680/CsaV3_4G002320	10	BP
GO:0051252	regulation of RNA metabolic process	145/805	1673/13458	1.57075e-06	6.31155e-05	5.68676e-05	CsaV3_6G005960/CsaV3_3G012660/CsaV3_5G024660/CsaV3_1G012520/CsaV3_1G004720/CsaV3_3G022730/CsaV3_5G005890/CsaV3_4G034750/CsaV3_2G026210/CsaV3_4G034970/CsaV3_3G015290/CsaV3_6G016730/CsaV3_7G008630/CsaV3_3G002470/CsaV3_1G034420/CsaV3_2G019740/CsaV3_3G033350/CsaV3_2G017720/CsaV3_4G034570/CsaV3_5G003240/CsaV3_3G001710/CsaV3_3G012170/CsaV3_4G006480/CsaV3_5G003250/CsaV3_3G008360/CsaV3_7G031430/CsaV3_4G0…	145	BP
GO:2000112	regulation of cellular macromolecule biosynthetic process	150/805	1763/13458	2.90309e-06	0.00011322	0.000102012	CsaV3_6G005960/CsaV3_3G012660/CsaV3_5G024660/CsaV3_1G012520/CsaV3_1G004720/CsaV3_3G022730/CsaV3_5G005890/CsaV3_4G034750/CsaV3_2G026210/CsaV3_4G034970/CsaV3_3G015290/CsaV3_6G016730/CsaV3_7G008630/CsaV3_3G002470/CsaV3_1G034420/CsaV3_2G019740/CsaV3_3G033350/CsaV3_2G017720/CsaV3_4G034570/CsaV3_5G003240/CsaV3_3G001710/CsaV3_3G012170/CsaV3_4G006480/CsaV3_5G003250/CsaV3_3G008360/CsaV3_7G031430/CsaV3_4G0…	150	BP
GO:0010556	regulation of macromolecule biosynthetic process	150/805	1768/13458	3.41132e-06	0.00012924	0.000116446	CsaV3_6G005960/CsaV3_3G012660/CsaV3_5G024660/CsaV3_1G012520/CsaV3_1G004720/CsaV3_3G022730/CsaV3_5G005890/CsaV3_4G034750/CsaV3_2G026210/CsaV3_4G034970/CsaV3_3G015290/CsaV3_6G016730/CsaV3_7G008630/CsaV3_3G002470/CsaV3_1G034420/CsaV3_2G019740/CsaV3_3G033350/CsaV3_2G017720/CsaV3_4G034570/CsaV3_5G003240/CsaV3_3G001710/CsaV3_3G012170/CsaV3_4G006480/CsaV3_5G003250/CsaV3_3G008360/CsaV3_7G031430/CsaV3_4G0…	150	BP
GO:0006468	protein phosphorylation	104/805	1125/13458	3.86007e-06	0.000142179	0.000128105	CsaV3_2G026340/CsaV3_5G026700/CsaV3_1G041090/CsaV3_4G023950/CsaV3_6G002710/CsaV3_1G012330/CsaV3_1G033530/CsaV3_3G031210/CsaV3_6G049310/CsaV3_7G029910/CsaV3_4G023970/CsaV3_6G043320/CsaV3_6G042580/CsaV3_4G011890/CsaV3_6G050960/CsaV3_5G010140/CsaV3_3G019140/CsaV3_1G029150/CsaV3_4G023940/CsaV3_1G032940/CsaV3_1G006880/CsaV3_4G036120/CsaV3_2G030560/CsaV3_4G007620/CsaV3_1G012170/CsaV3_5G006540/CsaV3_1G0…	104	BP
GO:0098542	defense response to other organism	34/805	251/13458	6.4422e-06	0.000225213	0.000202919	CsaV3_3G037870/CsaV3_6G045670/CsaV3_6G048550/CsaV3_3G043480/CsaV3_1G012330/CsaV3_1G033530/CsaV3_6G041040/CsaV3_6G051170/CsaV3_3G037860/CsaV3_3G038070/CsaV3_2G004090/CsaV3_4G006430/CsaV3_1G036490/CsaV3_5G025790/CsaV3_4G027260/CsaV3_3G005930/CsaV3_1G001140/CsaV3_7G007170/CsaV3_1G012540/CsaV3_1G013990/CsaV3_7G025370/CsaV3_2G024440/CsaV3_6G043590/CsaV3_7G007120/CsaV3_1G013970/CsaV3_3G037880/CsaV3_2G0…	34	BP
GO:0019219	regulation of nucleobase-containing compound metabolic process	145/805	1716/13458	6.45408e-06	0.000225213	0.000202919	CsaV3_6G005960/CsaV3_3G012660/CsaV3_5G024660/CsaV3_1G012520/CsaV3_1G004720/CsaV3_3G022730/CsaV3_5G005890/CsaV3_4G034750/CsaV3_2G026210/CsaV3_4G034970/CsaV3_3G015290/CsaV3_6G016730/CsaV3_7G008630/CsaV3_3G002470/CsaV3_1G034420/CsaV3_2G019740/CsaV3_3G033350/CsaV3_2G017720/CsaV3_4G034570/CsaV3_5G003240/CsaV3_3G001710/CsaV3_3G012170/CsaV3_4G006480/CsaV3_5G003250/CsaV3_3G008360/CsaV3_7G031430/CsaV3_4G0…	145	BP
GO:0007166	cell surface receptor signaling pathway	17/805	84/13458	7.83468e-06	0.000266379	0.00024001	CsaV3_6G010170/CsaV3_1G012330/CsaV3_6G047170/CsaV3_2G025400/CsaV3_1G032940/CsaV3_4G005650/CsaV3_1G033060/CsaV3_1G008790/CsaV3_4G037780/CsaV3_1G001140/CsaV3_7G007170/CsaV3_6G001360/CsaV3_7G007120/CsaV3_1G034080/CsaV3_1G029440/CsaV3_6G031250/CsaV3_3G033480	17	BP
GO:0031323	regulation of cellular metabolic process	170/805	2102/13458	1.20167e-05	0.000398355	0.000358921	CsaV3_6G005960/CsaV3_3G012660/CsaV3_5G024660/CsaV3_1G012520/CsaV3_1G004720/CsaV3_3G022730/CsaV3_5G005890/CsaV3_4G034750/CsaV3_2G026210/CsaV3_4G034970/CsaV3_3G015290/CsaV3_6G016730/CsaV3_7G008630/CsaV3_3G002470/CsaV3_1G034420/CsaV3_6G048550/CsaV3_2G019740/CsaV3_3G033350/CsaV3_2G017720/CsaV3_4G034570/CsaV3_5G003240/CsaV3_3G001710/CsaV3_3G012170/CsaV3_5G025590/CsaV3_4G006480/CsaV3_5G003250/CsaV3_6G0…	170	BP
GO:0010468	regulation of gene expression	158/805	1928/13458	1.29543e-05	0.000418961	0.000377487	CsaV3_6G005960/CsaV3_3G012660/CsaV3_5G024660/CsaV3_1G015170/CsaV3_1G012520/CsaV3_1G004720/CsaV3_3G022730/CsaV3_5G005890/CsaV3_4G034750/CsaV3_2G026210/CsaV3_4G034970/CsaV3_3G015290/CsaV3_6G016730/CsaV3_7G008630/CsaV3_3G002470/CsaV3_1G034420/CsaV3_2G019740/CsaV3_3G033350/CsaV3_2G017720/CsaV3_4G034570/CsaV3_5G003240/CsaV3_3G001710/CsaV3_3G012170/CsaV3_4G006480/CsaV3_5G003250/CsaV3_3G008360/CsaV3_7G0…	158	BP
GO:0051716	cellular response to stimulus	136/805	1619/13458	1.79276e-05	0.000566	0.000509971	CsaV3_3G012660/CsaV3_6G010170/CsaV3_2G004870/CsaV3_4G004340/CsaV3_3G043480/CsaV3_1G012330/CsaV3_1G031530/CsaV3_1G033530/CsaV3_5G027600/CsaV3_3G030830/CsaV3_6G047170/CsaV3_3G012170/CsaV3_2G025400/CsaV3_6G051170/CsaV3_2G004860/CsaV3_4G011890/CsaV3_2G028400/CsaV3_4G008170/CsaV3_6G050960/CsaV3_5G001900/CsaV3_3G000190/CsaV3_1G032940/CsaV3_5G025280/CsaV3_4G005650/CsaV3_2G014330/CsaV3_5G004600/CsaV3_6G0…	136	BP
GO:0051171	regulation of nitrogen compound metabolic process	163/805	2026/13458	2.56772e-05	0.000791813	0.00071343	CsaV3_6G005960/CsaV3_3G012660/CsaV3_5G024660/CsaV3_1G012520/CsaV3_1G004720/CsaV3_3G022730/CsaV3_5G005890/CsaV3_4G034750/CsaV3_2G026210/CsaV3_4G034970/CsaV3_3G015290/CsaV3_6G016730/CsaV3_7G008630/CsaV3_3G002470/CsaV3_1G034420/CsaV3_2G019740/CsaV3_3G033350/CsaV3_2G017720/CsaV3_4G034570/CsaV3_5G003240/CsaV3_3G001710/CsaV3_3G012170/CsaV3_5G025590/CsaV3_4G006480/CsaV3_5G003250/CsaV3_3G008360/CsaV3_7G0…	163	BP
GO:0006351	transcription, DNA-templated	147/805	1794/13458	2.82125e-05	0.000850223	0.000766058	CsaV3_6G005960/CsaV3_3G012660/CsaV3_5G024660/CsaV3_1G012520/CsaV3_1G004720/CsaV3_3G022730/CsaV3_5G005890/CsaV3_4G034750/CsaV3_2G026210/CsaV3_4G034970/CsaV3_3G015290/CsaV3_6G016730/CsaV3_7G008630/CsaV3_3G002470/CsaV3_1G034420/CsaV3_2G019740/CsaV3_3G033350/CsaV3_2G017720/CsaV3_4G034570/CsaV3_5G003240/CsaV3_3G001710/CsaV3_3G012170/CsaV3_4G006480/CsaV3_5G003250/CsaV3_3G008360/CsaV3_7G031430/CsaV3_4G0…	147	BP
GO:0032774	RNA biosynthetic process	148/805	1814/13458	3.28663e-05	0.000965006	0.000869478	CsaV3_6G005960/CsaV3_3G012660/CsaV3_5G024660/CsaV3_1G012520/CsaV3_1G004720/CsaV3_3G022730/CsaV3_5G005890/CsaV3_4G034750/CsaV3_2G026210/CsaV3_4G034970/CsaV3_3G015290/CsaV3_6G016730/CsaV3_7G008630/CsaV3_3G002470/CsaV3_1G034420/CsaV3_2G019740/CsaV3_3G033350/CsaV3_2G017720/CsaV3_4G034570/CsaV3_5G003240/CsaV3_3G001710/CsaV3_3G012170/CsaV3_4G006480/CsaV3_5G003250/CsaV3_3G008360/CsaV3_7G031430/CsaV3_4G0…	148	BP
GO:0097659	nucleic acid-templated transcription	147/805	1800/13458	3.34768e-05	0.000965006	0.000869478	CsaV3_6G005960/CsaV3_3G012660/CsaV3_5G024660/CsaV3_1G012520/CsaV3_1G004720/CsaV3_3G022730/CsaV3_5G005890/CsaV3_4G034750/CsaV3_2G026210/CsaV3_4G034970/CsaV3_3G015290/CsaV3_6G016730/CsaV3_7G008630/CsaV3_3G002470/CsaV3_1G034420/CsaV3_2G019740/CsaV3_3G033350/CsaV3_2G017720/CsaV3_4G034570/CsaV3_5G003240/CsaV3_3G001710/CsaV3_3G012170/CsaV3_4G006480/CsaV3_5G003250/CsaV3_3G008360/CsaV3_7G031430/CsaV3_4G0…	147	BP
GO:0019222	regulation of metabolic process	180/805	2300/13458	4.37543e-05	0.00123443	0.00111223	CsaV3_6G005960/CsaV3_3G012660/CsaV3_5G024660/CsaV3_1G015170/CsaV3_1G012520/CsaV3_1G004720/CsaV3_3G022730/CsaV3_5G005890/CsaV3_4G034750/CsaV3_2G026210/CsaV3_4G034970/CsaV3_3G015290/CsaV3_6G016730/CsaV3_7G008630/CsaV3_3G002470/CsaV3_1G034420/CsaV3_6G048550/CsaV3_2G019740/CsaV3_3G033350/CsaV3_2G017720/CsaV3_4G034570/CsaV3_5G003240/CsaV3_3G001710/CsaV3_3G012170/CsaV3_5G025590/CsaV3_4G006480/CsaV3_5G0…	180	BP
GO:0080090	regulation of primary metabolic process	163/805	2054/13458	5.40935e-05	0.00149433	0.00134641	CsaV3_6G005960/CsaV3_3G012660/CsaV3_5G024660/CsaV3_1G012520/CsaV3_1G004720/CsaV3_3G022730/CsaV3_5G005890/CsaV3_4G034750/CsaV3_2G026210/CsaV3_4G034970/CsaV3_3G015290/CsaV3_6G016730/CsaV3_7G008630/CsaV3_3G002470/CsaV3_1G034420/CsaV3_2G019740/CsaV3_3G033350/CsaV3_2G017720/CsaV3_4G034570/CsaV3_5G003240/CsaV3_3G001710/CsaV3_3G012170/CsaV3_5G025590/CsaV3_4G006480/CsaV3_5G003250/CsaV3_3G008360/CsaV3_7G0…	163	BP
GO:0019438	aromatic compound biosynthetic process	180/805	2322/13458	7.51111e-05	0.0020326	0.00183139	CsaV3_6G005960/CsaV3_3G012660/CsaV3_6G039710/CsaV3_5G024660/CsaV3_4G002290/CsaV3_1G012520/CsaV3_1G004720/CsaV3_3G022730/CsaV3_5G005890/CsaV3_4G034750/CsaV3_2G026210/CsaV3_4G002330/CsaV3_6G039690/CsaV3_4G034970/CsaV3_3G015290/CsaV3_6G016730/CsaV3_7G008630/CsaV3_3G002470/CsaV3_1G034420/CsaV3_6G039700/CsaV3_2G019740/CsaV3_2G025670/CsaV3_4G002310/CsaV3_1G033530/CsaV3_3G033350/CsaV3_7G007370/CsaV3_2G0…	180	BP
GO:0009072	aromatic amino acid family metabolic process	14/805	74/13458	0.000106268	0.00281822	0.00253924	CsaV3_6G039710/CsaV3_4G002290/CsaV3_4G002330/CsaV3_6G039690/CsaV3_6G039700/CsaV3_4G002310/CsaV3_1G014510/CsaV3_4G002300/CsaV3_6G001690/CsaV3_6G045310/CsaV3_6G039680/CsaV3_4G002320/CsaV3_4G031290/CsaV3_4G005740	14	BP
GO:0060255	regulation of macromolecule metabolic process	172/805	2227/13458	0.000138893	0.00361123	0.00325375	CsaV3_6G005960/CsaV3_3G012660/CsaV3_5G024660/CsaV3_1G015170/CsaV3_1G012520/CsaV3_1G004720/CsaV3_3G022730/CsaV3_5G005890/CsaV3_4G034750/CsaV3_2G026210/CsaV3_4G034970/CsaV3_3G015290/CsaV3_6G016730/CsaV3_7G008630/CsaV3_3G002470/CsaV3_1G034420/CsaV3_2G019740/CsaV3_3G033350/CsaV3_2G017720/CsaV3_4G034570/CsaV3_5G003240/CsaV3_3G001710/CsaV3_3G012170/CsaV3_5G025590/CsaV3_4G006480/CsaV3_5G003250/CsaV3_3G0…	172	BP
GO:0044550	secondary metabolite biosynthetic process	12/805	62/13458	0.000261124	0.00665865	0.0059995	CsaV3_6G039710/CsaV3_4G002290/CsaV3_4G002330/CsaV3_6G039690/CsaV3_1G001820/CsaV3_6G039700/CsaV3_4G002310/CsaV3_1G033530/CsaV3_4G002300/CsaV3_2G030560/CsaV3_6G039680/CsaV3_4G002320	12	BP
GO:0044419	interspecies interaction between organisms	36/805	327/13458	0.000292085	0.00714439	0.00643715	CsaV3_3G037870/CsaV3_6G045670/CsaV3_6G048550/CsaV3_3G043480/CsaV3_1G012330/CsaV3_1G033530/CsaV3_6G041040/CsaV3_5G033730/CsaV3_6G051170/CsaV3_3G037860/CsaV3_3G038070/CsaV3_2G004090/CsaV3_4G006430/CsaV3_1G036490/CsaV3_5G025790/CsaV3_4G027260/CsaV3_3G005930/CsaV3_1G001140/CsaV3_7G007170/CsaV3_1G012540/CsaV3_1G013990/CsaV3_7G025370/CsaV3_2G024440/CsaV3_6G043590/CsaV3_7G007120/CsaV3_3G018710/CsaV3_1G0…	36	BP
GO:0043207	response to external biotic stimulus	35/805	315/13458	0.000296336	0.00714439	0.00643715	CsaV3_3G037870/CsaV3_6G045670/CsaV3_6G048550/CsaV3_3G043480/CsaV3_1G012330/CsaV3_1G033530/CsaV3_6G041040/CsaV3_6G051170/CsaV3_3G037860/CsaV3_3G038070/CsaV3_2G004090/CsaV3_4G006430/CsaV3_1G036490/CsaV3_5G025790/CsaV3_4G027260/CsaV3_3G005930/CsaV3_1G001140/CsaV3_7G007170/CsaV3_1G012540/CsaV3_1G013990/CsaV3_7G025370/CsaV3_2G024440/CsaV3_6G043590/CsaV3_7G007120/CsaV3_3G018710/CsaV3_1G013970/CsaV3_3G0…	35	BP
GO:0051707	response to other organism	35/805	315/13458	0.000296336	0.00714439	0.00643715	CsaV3_3G037870/CsaV3_6G045670/CsaV3_6G048550/CsaV3_3G043480/CsaV3_1G012330/CsaV3_1G033530/CsaV3_6G041040/CsaV3_6G051170/CsaV3_3G037860/CsaV3_3G038070/CsaV3_2G004090/CsaV3_4G006430/CsaV3_1G036490/CsaV3_5G025790/CsaV3_4G027260/CsaV3_3G005930/CsaV3_1G001140/CsaV3_7G007170/CsaV3_1G012540/CsaV3_1G013990/CsaV3_7G025370/CsaV3_2G024440/CsaV3_6G043590/CsaV3_7G007120/CsaV3_3G018710/CsaV3_1G013970/CsaV3_3G0…	35	BP
GO:0042546	cell wall biogenesis	20/805	143/13458	0.000327767	0.00776106	0.00699277	CsaV3_1G011020/CsaV3_4G006800/CsaV3_2G030560/CsaV3_3G014980/CsaV3_2G036170/CsaV3_3G044870/CsaV3_7G011470/CsaV3_4G001040/CsaV3_6G038040/CsaV3_4G001060/CsaV3_3G028430/CsaV3_1G032660/CsaV3_5G005500/CsaV3_1G006170/CsaV3_2G034780/CsaV3_3G043470/CsaV3_6G042020/CsaV3_1G031460/CsaV3_2G034700/CsaV3_1G031420	20	BP
GO:1901362	organic cyclic compound biosynthetic process	181/805	2406/13458	0.00035914	0.00835473	0.00752768	CsaV3_6G005960/CsaV3_3G012660/CsaV3_6G039710/CsaV3_5G024660/CsaV3_4G002290/CsaV3_1G012520/CsaV3_1G029420/CsaV3_1G004720/CsaV3_3G022730/CsaV3_5G005890/CsaV3_4G034750/CsaV3_2G026210/CsaV3_4G002330/CsaV3_6G039690/CsaV3_4G034970/CsaV3_3G015290/CsaV3_6G016730/CsaV3_7G008630/CsaV3_3G002470/CsaV3_1G034420/CsaV3_6G039700/CsaV3_2G019740/CsaV3_2G025670/CsaV3_4G002310/CsaV3_1G033530/CsaV3_3G033350/CsaV3_7G0…	181	BP
GO:0014070	response to organic cyclic compound	13/805	75/13458	0.000456744	0.0102651	0.00924895	CsaV3_6G051170/CsaV3_6G045980/CsaV3_2G002660/CsaV3_4G027260/CsaV3_1G012540/CsaV3_7G025370/CsaV3_3G013490/CsaV3_3G028430/CsaV3_3G020850/CsaV3_5G039150/CsaV3_1G033010/CsaV3_2G007180/CsaV3_4G025850	13	BP
GO:0042742	defense response to bacterium	13/805	75/13458	0.000456744	0.0102651	0.00924895	CsaV3_6G048550/CsaV3_1G012330/CsaV3_1G033530/CsaV3_2G004090/CsaV3_1G036490/CsaV3_5G025790/CsaV3_1G001140/CsaV3_7G007170/CsaV3_7G025370/CsaV3_2G024440/CsaV3_7G007120/CsaV3_5G039150/CsaV3_3G033480	13	BP
GO:0009607	response to biotic stimulus	37/805	349/13458	0.000504035	0.0111047	0.0100054	CsaV3_3G037870/CsaV3_6G045670/CsaV3_6G048550/CsaV3_3G043480/CsaV3_1G012330/CsaV3_1G033530/CsaV3_6G041040/CsaV3_6G051170/CsaV3_3G037860/CsaV3_3G038070/CsaV3_2G004090/CsaV3_4G006430/CsaV3_1G036490/CsaV3_5G025790/CsaV3_4G027260/CsaV3_3G005930/CsaV3_1G001140/CsaV3_7G007170/CsaV3_1G012540/CsaV3_1G013990/CsaV3_7G025370/CsaV3_2G024440/CsaV3_6G043590/CsaV3_7G007120/CsaV3_3G018710/CsaV3_1G013970/CsaV3_3G0…	37	BP
GO:0009734	auxin-activated signaling pathway	22/805	170/13458	0.000510849	0.0111047	0.0100054	CsaV3_3G012660/CsaV3_4G008170/CsaV3_3G000190/CsaV3_7G027610/CsaV3_1G036980/CsaV3_5G004700/CsaV3_2G013230/CsaV3_4G030920/CsaV3_1G029390/CsaV3_4G026200/CsaV3_1G030930/CsaV3_6G013960/CsaV3_6G034130/CsaV3_6G030890/CsaV3_3G026280/CsaV3_4G035330/CsaV3_4G035960/CsaV3_6G001170/CsaV3_5G034060/CsaV3_5G039150/CsaV3_2G032150/CsaV3_7G034550	22	BP
GO:0009833	plant-type primary cell wall biogenesis	8/805	33/13458	0.000575734	0.0123133	0.0110944	CsaV3_4G006800/CsaV3_2G036170/CsaV3_7G011470/CsaV3_4G001040/CsaV3_4G001060/CsaV3_2G034780/CsaV3_6G042020/CsaV3_2G034700	8	BP
GO:0071365	cellular response to auxin stimulus	22/805	172/13458	0.000600432	0.0124592	0.0112259	CsaV3_3G012660/CsaV3_4G008170/CsaV3_3G000190/CsaV3_7G027610/CsaV3_1G036980/CsaV3_5G004700/CsaV3_2G013230/CsaV3_4G030920/CsaV3_1G029390/CsaV3_4G026200/CsaV3_1G030930/CsaV3_6G013960/CsaV3_6G034130/CsaV3_6G030890/CsaV3_3G026280/CsaV3_4G035330/CsaV3_4G035960/CsaV3_6G001170/CsaV3_5G034060/CsaV3_5G039150/CsaV3_2G032150/CsaV3_7G034550	22	BP
GO:1901700	response to oxygen-containing compound	42/805	416/13458	0.000602368	0.0124592	0.0112259	CsaV3_5G006930/CsaV3_3G008590/CsaV3_6G048550/CsaV3_4G024690/CsaV3_1G033530/CsaV3_1G038850/CsaV3_3G030830/CsaV3_6G022190/CsaV3_6G051170/CsaV3_3G038070/CsaV3_6G045980/CsaV3_1G036490/CsaV3_3G030080/CsaV3_2G002660/CsaV3_5G014650/CsaV3_4G027260/CsaV3_7G024990/CsaV3_3G041480/CsaV3_6G032480/CsaV3_1G012540/CsaV3_1G032370/CsaV3_6G031720/CsaV3_6G007840/CsaV3_7G025370/CsaV3_2G034610/CsaV3_1G034110/CsaV3_2G0…	42	BP
GO:0009733	response to auxin	30/805	266/13458	0.000610746	0.0124592	0.0112259	CsaV3_3G012660/CsaV3_4G008170/CsaV3_6G039880/CsaV3_3G000190/CsaV3_7G027610/CsaV3_1G036980/CsaV3_5G004700/CsaV3_2G013230/CsaV3_4G030920/CsaV3_1G029390/CsaV3_4G026200/CsaV3_1G013990/CsaV3_1G030930/CsaV3_6G013960/CsaV3_6G034130/CsaV3_6G030890/CsaV3_1G013970/CsaV3_3G026280/CsaV3_4G031860/CsaV3_2G015450/CsaV3_4G035330/CsaV3_4G035960/CsaV3_6G001170/CsaV3_2G025610/CsaV3_5G034060/CsaV3_5G039150/CsaV3_2G0…	30	BP
GO:0006464	cellular protein modification process	172/805	2295/13458	0.000630732	0.0124828	0.0112471	CsaV3_3G038010/CsaV3_2G026340/CsaV3_5G026700/CsaV3_3G014860/CsaV3_6G010170/CsaV3_1G041090/CsaV3_1G008060/CsaV3_5G031040/CsaV3_4G023950/CsaV3_6G002710/CsaV3_7G007970/CsaV3_1G012330/CsaV3_1G033530/CsaV3_3G031210/CsaV3_6G049310/CsaV3_7G029910/CsaV3_5G014460/CsaV3_4G023970/CsaV3_6G043320/CsaV3_2G025400/CsaV3_6G042580/CsaV3_4G011890/CsaV3_2G028400/CsaV3_7G005840/CsaV3_6G050960/CsaV3_5G010140/CsaV3_3G0…	172	BP
GO:0036211	protein modification process	172/805	2295/13458	0.000630732	0.0124828	0.0112471	CsaV3_3G038010/CsaV3_2G026340/CsaV3_5G026700/CsaV3_3G014860/CsaV3_6G010170/CsaV3_1G041090/CsaV3_1G008060/CsaV3_5G031040/CsaV3_4G023950/CsaV3_6G002710/CsaV3_7G007970/CsaV3_1G012330/CsaV3_1G033530/CsaV3_3G031210/CsaV3_6G049310/CsaV3_7G029910/CsaV3_5G014460/CsaV3_4G023970/CsaV3_6G043320/CsaV3_2G025400/CsaV3_6G042580/CsaV3_4G011890/CsaV3_2G028400/CsaV3_7G005840/CsaV3_6G050960/CsaV3_5G010140/CsaV3_3G0…	172	BP
GO:0010646	regulation of cell communication	17/805	119/13458	0.000700771	0.013665	0.0123123	CsaV3_3G030830/CsaV3_6G051170/CsaV3_4G008170/CsaV3_1G036490/CsaV3_7G029600/CsaV3_4G027260/CsaV3_1G012540/CsaV3_1G032370/CsaV3_6G007840/CsaV3_7G025370/CsaV3_2G032400/CsaV3_3G038520/CsaV3_3G020850/CsaV3_6G009000/CsaV3_4G023370/CsaV3_3G012390/CsaV3_6G051810	17	BP
GO:0009699	phenylpropanoid biosynthetic process	10/805	51/13458	0.000754026	0.0143869	0.0129627	CsaV3_6G039710/CsaV3_4G002290/CsaV3_4G002330/CsaV3_6G039690/CsaV3_6G039700/CsaV3_4G002310/CsaV3_4G002300/CsaV3_2G030560/CsaV3_6G039680/CsaV3_4G002320	10	BP
GO:0033993	response to lipid	24/805	198/13458	0.000759491	0.0143869	0.0129627	CsaV3_6G048550/CsaV3_3G038070/CsaV3_6G045980/CsaV3_1G036490/CsaV3_3G030080/CsaV3_2G002660/CsaV3_5G014650/CsaV3_4G027260/CsaV3_3G041480/CsaV3_6G031720/CsaV3_7G025370/CsaV3_1G034110/CsaV3_2G032400/CsaV3_4G002600/CsaV3_3G013490/CsaV3_3G020850/CsaV3_2G025610/CsaV3_2G030780/CsaV3_5G034460/CsaV3_5G039150/CsaV3_1G033010/CsaV3_2G007180/CsaV3_4G025850/CsaV3_5G028870	24	BP
GO:1901606	alpha-amino acid catabolic process	12/805	70/13458	0.000828964	0.0154818	0.0139492	CsaV3_6G039710/CsaV3_4G002290/CsaV3_4G002330/CsaV3_6G039690/CsaV3_6G039700/CsaV3_4G002310/CsaV3_4G002300/CsaV3_6G001690/CsaV3_6G039680/CsaV3_4G002320/CsaV3_4G004380/CsaV3_2G015310	12	BP
GO:0000281	mitotic cytokinesis	8/805	36/13458	0.00107009	0.0197076	0.0177567	CsaV3_4G006800/CsaV3_2G036170/CsaV3_7G011470/CsaV3_4G001040/CsaV3_4G001060/CsaV3_2G034780/CsaV3_6G042020/CsaV3_2G034700	8	BP
GO:0009605	response to external stimulus	45/805	471/13458	0.00124064	0.0225354	0.0203046	CsaV3_3G037870/CsaV3_6G045670/CsaV3_6G048550/CsaV3_3G043480/CsaV3_1G012330/CsaV3_1G033530/CsaV3_6G041040/CsaV3_6G051170/CsaV3_3G037860/CsaV3_3G038070/CsaV3_5G025280/CsaV3_2G004090/CsaV3_4G006430/CsaV3_2G030560/CsaV3_1G036490/CsaV3_1G012170/CsaV3_1G036980/CsaV3_5G025790/CsaV3_4G027260/CsaV3_3G005930/CsaV3_1G002260/CsaV3_1G001140/CsaV3_3G011970/CsaV3_7G007170/CsaV3_1G012540/CsaV3_6G048830/CsaV3_1G0…	45	BP
GO:1901701	cellular response to oxygen-containing compound	24/805	207/13458	0.0014166	0.0253839	0.0228711	CsaV3_3G030830/CsaV3_6G051170/CsaV3_6G045980/CsaV3_1G036490/CsaV3_5G014650/CsaV3_4G027260/CsaV3_7G024990/CsaV3_1G012540/CsaV3_1G032370/CsaV3_6G007840/CsaV3_7G025370/CsaV3_1G034110/CsaV3_2G032400/CsaV3_3G028430/CsaV3_6G038140/CsaV3_3G020850/CsaV3_2G030780/CsaV3_5G034460/CsaV3_5G039150/CsaV3_1G033010/CsaV3_2G007180/CsaV3_6G051810/CsaV3_4G025850/CsaV3_5G028870	24	BP
GO:0009867	jasmonic acid mediated signaling pathway	8/805	38/13458	0.00155555	0.0268543	0.0241959	CsaV3_3G030830/CsaV3_1G032370/CsaV3_6G007840/CsaV3_7G025370/CsaV3_6G038140/CsaV3_3G020850/CsaV3_5G039150/CsaV3_6G051810	8	BP
GO:0006950	response to stress	110/805	1402/13458	0.00158969	0.0268543	0.0241959	CsaV3_3G009190/CsaV3_3G008590/CsaV3_2G004870/CsaV3_4G003630/CsaV3_4G004340/CsaV3_3G037870/CsaV3_6G045670/CsaV3_6G048550/CsaV3_3G043480/CsaV3_3G031840/CsaV3_1G012330/CsaV3_1G031530/CsaV3_1G033530/CsaV3_1G038850/CsaV3_3G030830/CsaV3_6G041040/CsaV3_3G014550/CsaV3_3G045940/CsaV3_6G051170/CsaV3_3G037860/CsaV3_2G004860/CsaV3_2G028400/CsaV3_5G001900/CsaV3_3G038070/CsaV3_5G025280/CsaV3_2G004090/CsaV3_4G0…	110	BP
GO:0009966	regulation of signal transduction	16/805	117/13458	0.00159368	0.0268543	0.0241959	CsaV3_3G030830/CsaV3_6G051170/CsaV3_4G008170/CsaV3_1G036490/CsaV3_7G029600/CsaV3_4G027260/CsaV3_1G012540/CsaV3_1G032370/CsaV3_6G007840/CsaV3_7G025370/CsaV3_2G032400/CsaV3_3G038520/CsaV3_3G020850/CsaV3_4G023370/CsaV3_3G012390/CsaV3_6G051810	16	BP
GO:0023051	regulation of signaling	16/805	117/13458	0.00159368	0.0268543	0.0241959	CsaV3_3G030830/CsaV3_6G051170/CsaV3_4G008170/CsaV3_1G036490/CsaV3_7G029600/CsaV3_4G027260/CsaV3_1G012540/CsaV3_1G032370/CsaV3_6G007840/CsaV3_7G025370/CsaV3_2G032400/CsaV3_3G038520/CsaV3_3G020850/CsaV3_4G023370/CsaV3_3G012390/CsaV3_6G051810	16	BP
GO:0016310	phosphorylation	128/805	1671/13458	0.00159991	0.0268543	0.0241959	CsaV3_2G026340/CsaV3_5G026700/CsaV3_1G041090/CsaV3_4G023950/CsaV3_6G002710/CsaV3_1G012330/CsaV3_1G033530/CsaV3_3G031210/CsaV3_6G049310/CsaV3_7G029910/CsaV3_4G023970/CsaV3_6G043320/CsaV3_6G042580/CsaV3_4G011890/CsaV3_6G050960/CsaV3_5G001900/CsaV3_5G010140/CsaV3_3G019140/CsaV3_1G029150/CsaV3_4G023940/CsaV3_1G032940/CsaV3_1G006880/CsaV3_4G011640/CsaV3_4G036120/CsaV3_2G030560/CsaV3_4G007620/CsaV3_7G0…	128	BP
GO:0009063	cellular amino acid catabolic process	12/805	76/13458	0.0017408	0.0288538	0.0259975	CsaV3_6G039710/CsaV3_4G002290/CsaV3_4G002330/CsaV3_6G039690/CsaV3_6G039700/CsaV3_4G002310/CsaV3_4G002300/CsaV3_6G001690/CsaV3_6G039680/CsaV3_4G002320/CsaV3_4G004380/CsaV3_2G015310	12	BP
GO:0009741	response to brassinosteroid	8/805	39/13458	0.00185616	0.0296538	0.0267183	CsaV3_6G045980/CsaV3_2G002660/CsaV3_4G027260/CsaV3_7G025370/CsaV3_3G013490/CsaV3_1G033010/CsaV3_2G007180/CsaV3_4G025850	8	BP
GO:0061640	cytoskeleton-dependent cytokinesis	8/805	39/13458	0.00185616	0.0296538	0.0267183	CsaV3_4G006800/CsaV3_2G036170/CsaV3_7G011470/CsaV3_4G001040/CsaV3_4G001060/CsaV3_2G034780/CsaV3_6G042020/CsaV3_2G034700	8	BP
GO:0071395	cellular response to jasmonic acid stimulus	8/805	39/13458	0.00185616	0.0296538	0.0267183	CsaV3_3G030830/CsaV3_1G032370/CsaV3_6G007840/CsaV3_7G025370/CsaV3_6G038140/CsaV3_3G020850/CsaV3_5G039150/CsaV3_6G051810	8	BP
GO:0009308	amine metabolic process	14/805	98/13458	0.00201297	0.0317762	0.0286306	CsaV3_1G040500/CsaV3_6G013990/CsaV3_6G001690/CsaV3_6G039600/CsaV3_1G013990/CsaV3_4G031290/CsaV3_1G013970/CsaV3_4G005740/CsaV3_6G038140/CsaV3_2G007750/CsaV3_6G031690/CsaV3_2G015310/CsaV3_5G003790/CsaV3_3G037780	14	BP
GO:0009617	response to bacterium	13/805	89/13458	0.0023484	0.0362767	0.0326856	CsaV3_6G048550/CsaV3_1G012330/CsaV3_1G033530/CsaV3_2G004090/CsaV3_1G036490/CsaV3_5G025790/CsaV3_1G001140/CsaV3_7G007170/CsaV3_7G025370/CsaV3_2G024440/CsaV3_7G007120/CsaV3_5G039150/CsaV3_3G033480	13	BP
GO:0009968	negative regulation of signal transduction	7/805	32/13458	0.0024075	0.0362767	0.0326856	CsaV3_7G029600/CsaV3_4G027260/CsaV3_2G032400/CsaV3_3G038520/CsaV3_3G020850/CsaV3_4G023370/CsaV3_3G012390	7	BP
GO:0010648	negative regulation of cell communication	7/805	32/13458	0.0024075	0.0362767	0.0326856	CsaV3_7G029600/CsaV3_4G027260/CsaV3_2G032400/CsaV3_3G038520/CsaV3_3G020850/CsaV3_4G023370/CsaV3_3G012390	7	BP
GO:0023057	negative regulation of signaling	7/805	32/13458	0.0024075	0.0362767	0.0326856	CsaV3_7G029600/CsaV3_4G027260/CsaV3_2G032400/CsaV3_3G038520/CsaV3_3G020850/CsaV3_4G023370/CsaV3_3G012390	7	BP
GO:0019748	secondary metabolic process	15/805	111/13458	0.00247814	0.0369215	0.0332666	CsaV3_6G039710/CsaV3_4G002290/CsaV3_4G002330/CsaV3_6G039690/CsaV3_1G001820/CsaV3_6G039700/CsaV3_4G002310/CsaV3_1G033530/CsaV3_4G002300/CsaV3_2G030560/CsaV3_6G039680/CsaV3_4G002320/CsaV3_3G038520/CsaV3_4G023370/CsaV3_7G029060	15	BP
GO:0072330	monocarboxylic acid biosynthetic process	22/805	192/13458	0.00254567	0.0369319	0.033276	CsaV3_6G039710/CsaV3_2G028330/CsaV3_4G002290/CsaV3_4G002330/CsaV3_6G039690/CsaV3_4G006090/CsaV3_7G034390/CsaV3_6G039700/CsaV3_4G002310/CsaV3_1G033910/CsaV3_4G002300/CsaV3_1G030920/CsaV3_6G039680/CsaV3_3G016020/CsaV3_4G002320/CsaV3_4G032320/CsaV3_1G031130/CsaV3_5G023060/CsaV3_4G023930/CsaV3_5G039150/CsaV3_6G044400/CsaV3_2G006460	22	BP
GO:0045927	positive regulation of growth	5/805	17/13458	0.00255787	0.0369319	0.033276	CsaV3_2G011320/CsaV3_4G025220/CsaV3_1G038850/CsaV3_2G032920/CsaV3_3G016370	5	BP
GO:0071407	cellular response to organic cyclic compound	9/805	50/13458	0.0025624	0.0369319	0.033276	CsaV3_6G051170/CsaV3_6G045980/CsaV3_1G012540/CsaV3_7G025370/CsaV3_3G028430/CsaV3_3G020850/CsaV3_1G033010/CsaV3_2G007180/CsaV3_4G025850	9	BP
GO:0018130	heterocycle biosynthetic process	166/805	2275/13458	0.00261614	0.0373011	0.0336086	CsaV3_6G005960/CsaV3_3G012660/CsaV3_5G024660/CsaV3_1G012520/CsaV3_1G004720/CsaV3_3G022730/CsaV3_5G005890/CsaV3_4G034750/CsaV3_2G026210/CsaV3_4G034970/CsaV3_3G015290/CsaV3_6G016730/CsaV3_7G008630/CsaV3_3G002470/CsaV3_1G034420/CsaV3_2G019740/CsaV3_2G025670/CsaV3_1G033530/CsaV3_3G033350/CsaV3_7G007370/CsaV3_2G017720/CsaV3_4G034570/CsaV3_5G003240/CsaV3_3G001710/CsaV3_3G012170/CsaV3_4G006480/CsaV3_5G0…	166	BP
GO:0009698	phenylpropanoid metabolic process	12/805	80/13458	0.00271777	0.0379343	0.0341791	CsaV3_6G039710/CsaV3_4G002290/CsaV3_4G002330/CsaV3_6G039690/CsaV3_6G039700/CsaV3_4G002310/CsaV3_4G002300/CsaV3_2G030560/CsaV3_6G039680/CsaV3_4G002320/CsaV3_3G038520/CsaV3_4G023370	12	BP
GO:0050832	defense response to fungus	12/805	80/13458	0.00271777	0.0379343	0.0341791	CsaV3_3G043480/CsaV3_1G033530/CsaV3_3G038070/CsaV3_2G004090/CsaV3_4G006430/CsaV3_1G036490/CsaV3_4G027260/CsaV3_2G008970/CsaV3_5G028000/CsaV3_5G039150/CsaV3_6G047720/CsaV3_5G033180	12	BP
GO:0048583	regulation of response to stimulus	24/805	218/13458	0.00283579	0.0391693	0.0352919	CsaV3_6G045670/CsaV3_1G033530/CsaV3_1G038850/CsaV3_3G030830/CsaV3_6G051170/CsaV3_4G008170/CsaV3_3G038070/CsaV3_4G006430/CsaV3_1G036490/CsaV3_7G029600/CsaV3_4G027260/CsaV3_1G012540/CsaV3_1G032370/CsaV3_6G007840/CsaV3_7G025370/CsaV3_2G032400/CsaV3_3G038520/CsaV3_3G020850/CsaV3_6G009000/CsaV3_5G034250/CsaV3_4G023370/CsaV3_3G012390/CsaV3_5G039150/CsaV3_6G051810	24	BP
GO:0008272	sulfate transport	5/805	18/13458	0.00336936	0.0455894	0.0410765	CsaV3_2G030390/CsaV3_2G030380/CsaV3_6G045100/CsaV3_5G023720/CsaV3_4G028730	5	BP
GO:1902358	sulfate transmembrane transport	5/805	18/13458	0.00336936	0.0455894	0.0410765	CsaV3_2G030390/CsaV3_2G030380/CsaV3_6G045100/CsaV3_5G023720/CsaV3_4G028730	5	BP
GO:0034654	nucleobase-containing compound biosynthetic process	155/805	2121/13458	0.00350242	0.0469112	0.0422674	CsaV3_6G005960/CsaV3_3G012660/CsaV3_5G024660/CsaV3_1G012520/CsaV3_1G004720/CsaV3_3G022730/CsaV3_5G005890/CsaV3_4G034750/CsaV3_2G026210/CsaV3_4G034970/CsaV3_3G015290/CsaV3_6G016730/CsaV3_7G008630/CsaV3_3G002470/CsaV3_1G034420/CsaV3_2G019740/CsaV3_3G033350/CsaV3_2G017720/CsaV3_4G034570/CsaV3_5G003240/CsaV3_3G001710/CsaV3_3G012170/CsaV3_4G006480/CsaV3_5G003250/CsaV3_3G008360/CsaV3_7G031430/CsaV3_4G0…	155	BP
GO:0009753	response to jasmonic acid	8/805	43/13458	0.00354231	0.046971	0.0423212	CsaV3_3G030830/CsaV3_1G032370/CsaV3_6G007840/CsaV3_7G025370/CsaV3_6G038140/CsaV3_3G020850/CsaV3_5G039150/CsaV3_6G051810	8	BP
GO:0071554	cell wall organization or biogenesis	31/805	312/13458	0.00379965	0.0498845	0.0449464	CsaV3_1G011020/CsaV3_4G006800/CsaV3_3G000050/CsaV3_2G030560/CsaV3_6G012910/CsaV3_3G014980/CsaV3_2G036170/CsaV3_3G044870/CsaV3_7G011470/CsaV3_1G015630/CsaV3_4G001040/CsaV3_6G038040/CsaV3_6G023840/CsaV3_4G001060/CsaV3_3G028430/CsaV3_1G032660/CsaV3_7G026310/CsaV3_5G005500/CsaV3_2G018180/CsaV3_1G006170/CsaV3_7G029590/CsaV3_5G008160/CsaV3_2G034780/CsaV3_3G019940/CsaV3_3G043470/CsaV3_7G006230/CsaV3_6G0…	31	BP
KEGG pathways enriched by total DEGs in mlo11CR1 at 24 dpi
ID	Description	GeneRatio	BgRatio	pvalue	p.adjust	qvalue	geneID	Count	class
GO:0006468	protein phosphorylation	101/642	1125/13458	2.44e-10	2.94e-07	2.69e-07	CsaV3_2G026340/CsaV3_5G026700/CsaV3_1G041090/CsaV3_4G023950/CsaV3_6G002710/CsaV3_1G012330/CsaV3_1G033530/CsaV3_3G031210/CsaV3_6G049310/CsaV3_7G029910/CsaV3_4G023970/CsaV3_6G043320/CsaV3_6G042580/CsaV3_4G011890/CsaV3_6G050960/CsaV3_5G010140/CsaV3_3G019140/CsaV3_1G029150/CsaV3_4G023940/CsaV3_1G032940/CsaV3_1G006880/CsaV3_4G036120/CsaV3_2G030560/CsaV3_4G007620/CsaV3_1G012170/CsaV3_5G006540/CsaV3_1G0…	101	BP
GO:0007154	cell communication	95/642	1079/13458	2.54e-09	1.13e-06	1.03e-06	CsaV3_3G012660/CsaV3_6G010170/CsaV3_2G004870/CsaV3_3G043480/CsaV3_1G012330/CsaV3_1G033530/CsaV3_3G030830/CsaV3_6G047170/CsaV3_3G012170/CsaV3_2G025400/CsaV3_6G051170/CsaV3_2G004860/CsaV3_4G011890/CsaV3_4G008170/CsaV3_6G050960/CsaV3_3G000190/CsaV3_1G032940/CsaV3_5G025280/CsaV3_4G005650/CsaV3_2G014330/CsaV3_5G004600/CsaV3_6G045980/CsaV3_7G027610/CsaV3_1G036490/CsaV3_1G012170/CsaV3_1G036980/CsaV3_1G0…	95	BP
GO:0007165	signal transduction	86/642	947/13458	3.75e-09	1.13e-06	1.03e-06	CsaV3_3G012660/CsaV3_6G010170/CsaV3_2G004870/CsaV3_3G043480/CsaV3_1G012330/CsaV3_1G033530/CsaV3_3G030830/CsaV3_6G047170/CsaV3_3G012170/CsaV3_2G025400/CsaV3_6G051170/CsaV3_2G004860/CsaV3_4G011890/CsaV3_4G008170/CsaV3_6G050960/CsaV3_3G000190/CsaV3_1G032940/CsaV3_4G005650/CsaV3_2G014330/CsaV3_5G004600/CsaV3_6G045980/CsaV3_7G027610/CsaV3_1G036490/CsaV3_1G036980/CsaV3_1G005850/CsaV3_1G033060/CsaV3_1G0…	86	BP
GO:0009800	cinnamic acid biosynthetic process	9/642	15/13458	4.68e-09	1.13e-06	1.03e-06	CsaV3_6G039710/CsaV3_4G002290/CsaV3_4G002330/CsaV3_6G039690/CsaV3_6G039700/CsaV3_4G002310/CsaV3_4G002300/CsaV3_6G039680/CsaV3_4G002320	9	BP
GO:0009803	cinnamic acid metabolic process	9/642	15/13458	4.68e-09	1.13e-06	1.03e-06	CsaV3_6G039710/CsaV3_4G002290/CsaV3_4G002330/CsaV3_6G039690/CsaV3_6G039700/CsaV3_4G002310/CsaV3_4G002300/CsaV3_6G039680/CsaV3_4G002320	9	BP
GO:0023052	signaling	86/642	956/13458	5.89e-09	1.18e-06	1.08e-06	CsaV3_3G012660/CsaV3_6G010170/CsaV3_2G004870/CsaV3_3G043480/CsaV3_1G012330/CsaV3_1G033530/CsaV3_3G030830/CsaV3_6G047170/CsaV3_3G012170/CsaV3_2G025400/CsaV3_6G051170/CsaV3_2G004860/CsaV3_4G011890/CsaV3_4G008170/CsaV3_6G050960/CsaV3_3G000190/CsaV3_1G032940/CsaV3_4G005650/CsaV3_2G014330/CsaV3_5G004600/CsaV3_6G045980/CsaV3_7G027610/CsaV3_1G036490/CsaV3_1G036980/CsaV3_1G005850/CsaV3_1G033060/CsaV3_1G0…	86	BP
GO:0050789	regulation of biological process	227/642	3425/13458	7.09e-09	1.22e-06	1.12e-06	CsaV3_6G005960/CsaV3_2G011320/CsaV3_3G012660/CsaV3_1G015170/CsaV3_1G012520/CsaV3_1G004720/CsaV3_3G022730/CsaV3_4G025220/CsaV3_6G010170/CsaV3_5G005890/CsaV3_4G034750/CsaV3_2G026210/CsaV3_2G004870/CsaV3_4G034970/CsaV3_7G008450/CsaV3_3G015290/CsaV3_6G016730/CsaV3_2G002450/CsaV3_7G008630/CsaV3_3G002470/CsaV3_1G034420/CsaV3_6G045670/CsaV3_6G048550/CsaV3_3G043480/CsaV3_1G012330/CsaV3_2G019740/CsaV3_1G0…	227	BP
GO:0006952	defense response	55/642	512/13458	1.25e-08	1.88e-06	1.72e-06	CsaV3_3G009190/CsaV3_2G004870/CsaV3_4G003630/CsaV3_3G037870/CsaV3_6G045670/CsaV3_6G048550/CsaV3_3G043480/CsaV3_3G031840/CsaV3_1G012330/CsaV3_1G033530/CsaV3_3G030830/CsaV3_6G041040/CsaV3_3G014550/CsaV3_3G045940/CsaV3_6G051170/CsaV3_3G037860/CsaV3_2G004860/CsaV3_3G038070/CsaV3_2G004090/CsaV3_4G006430/CsaV3_1G036490/CsaV3_1G005850/CsaV3_2G006560/CsaV3_6G001690/CsaV3_5G025790/CsaV3_1G038880/CsaV3_4G0…	55	BP
GO:0065007	biological regulation	253/642	3949/13458	1.41e-08	1.89e-06	1.73e-06	CsaV3_6G005960/CsaV3_2G011320/CsaV3_3G012660/CsaV3_1G015170/CsaV3_1G012520/CsaV3_1G004720/CsaV3_3G022730/CsaV3_4G025220/CsaV3_6G010170/CsaV3_5G005890/CsaV3_4G034750/CsaV3_2G026210/CsaV3_2G004870/CsaV3_4G034970/CsaV3_7G008450/CsaV3_3G000050/CsaV3_3G015290/CsaV3_6G016730/CsaV3_2G002450/CsaV3_7G008630/CsaV3_3G002470/CsaV3_1G034420/CsaV3_6G045670/CsaV3_6G048550/CsaV3_3G043480/CsaV3_1G012330/CsaV3_2G0…	253	BP
GO:0006355	regulation of transcription, DNA-templated	125/642	1635/13458	3.42e-08	3.43e-06	3.15e-06	CsaV3_6G005960/CsaV3_3G012660/CsaV3_1G012520/CsaV3_1G004720/CsaV3_3G022730/CsaV3_5G005890/CsaV3_4G034750/CsaV3_2G026210/CsaV3_4G034970/CsaV3_3G015290/CsaV3_6G016730/CsaV3_7G008630/CsaV3_3G002470/CsaV3_1G034420/CsaV3_2G019740/CsaV3_3G033350/CsaV3_2G017720/CsaV3_4G034570/CsaV3_5G003240/CsaV3_3G001710/CsaV3_3G012170/CsaV3_4G006480/CsaV3_5G003250/CsaV3_3G008360/CsaV3_7G031430/CsaV3_4G037270/CsaV3_7G0…	125	BP
GO:1903506	regulation of nucleic acid-templated transcription	125/642	1635/13458	3.42e-08	3.43e-06	3.15e-06	CsaV3_6G005960/CsaV3_3G012660/CsaV3_1G012520/CsaV3_1G004720/CsaV3_3G022730/CsaV3_5G005890/CsaV3_4G034750/CsaV3_2G026210/CsaV3_4G034970/CsaV3_3G015290/CsaV3_6G016730/CsaV3_7G008630/CsaV3_3G002470/CsaV3_1G034420/CsaV3_2G019740/CsaV3_3G033350/CsaV3_2G017720/CsaV3_4G034570/CsaV3_5G003240/CsaV3_3G001710/CsaV3_3G012170/CsaV3_4G006480/CsaV3_5G003250/CsaV3_3G008360/CsaV3_7G031430/CsaV3_4G037270/CsaV3_7G0…	125	BP
GO:2001141	regulation of RNA biosynthetic process	125/642	1635/13458	3.42e-08	3.43e-06	3.15e-06	CsaV3_6G005960/CsaV3_3G012660/CsaV3_1G012520/CsaV3_1G004720/CsaV3_3G022730/CsaV3_5G005890/CsaV3_4G034750/CsaV3_2G026210/CsaV3_4G034970/CsaV3_3G015290/CsaV3_6G016730/CsaV3_7G008630/CsaV3_3G002470/CsaV3_1G034420/CsaV3_2G019740/CsaV3_3G033350/CsaV3_2G017720/CsaV3_4G034570/CsaV3_5G003240/CsaV3_3G001710/CsaV3_3G012170/CsaV3_4G006480/CsaV3_5G003250/CsaV3_3G008360/CsaV3_7G031430/CsaV3_4G037270/CsaV3_7G0…	125	BP
GO:0050794	regulation of cellular process	207/642	3117/13458	4.4e-08	4.07e-06	3.74e-06	CsaV3_6G005960/CsaV3_3G012660/CsaV3_1G012520/CsaV3_1G004720/CsaV3_3G022730/CsaV3_6G010170/CsaV3_5G005890/CsaV3_4G034750/CsaV3_2G026210/CsaV3_2G004870/CsaV3_4G034970/CsaV3_7G008450/CsaV3_3G015290/CsaV3_6G016730/CsaV3_2G002450/CsaV3_7G008630/CsaV3_3G002470/CsaV3_1G034420/CsaV3_6G048550/CsaV3_3G043480/CsaV3_1G012330/CsaV3_2G019740/CsaV3_1G033530/CsaV3_3G033350/CsaV3_2G017720/CsaV3_3G030830/CsaV3_4G0…	207	BP
GO:0009074	aromatic amino acid family catabolic process	10/642	24/13458	6.08e-08	5.23e-06	4.8e-06	CsaV3_6G039710/CsaV3_4G002290/CsaV3_4G002330/CsaV3_6G039690/CsaV3_6G039700/CsaV3_4G002310/CsaV3_4G002300/CsaV3_6G001690/CsaV3_6G039680/CsaV3_4G002320	10	BP
GO:0042537	benzene-containing compound metabolic process	13/642	44/13458	7.76e-08	6e-06	5.5e-06	CsaV3_6G039710/CsaV3_4G002290/CsaV3_4G002330/CsaV3_6G039690/CsaV3_6G039700/CsaV3_4G002310/CsaV3_6G051170/CsaV3_4G002300/CsaV3_6G001690/CsaV3_6G039680/CsaV3_1G012540/CsaV3_4G002320/CsaV3_5G038550	13	BP
GO:0006464	cellular protein modification process	161/642	2295/13458	8.47e-08	6e-06	5.5e-06	CsaV3_3G038010/CsaV3_2G026340/CsaV3_5G026700/CsaV3_3G014860/CsaV3_6G010170/CsaV3_1G041090/CsaV3_1G008060/CsaV3_5G031040/CsaV3_4G023950/CsaV3_6G002710/CsaV3_7G007970/CsaV3_1G012330/CsaV3_1G033530/CsaV3_3G031210/CsaV3_6G049310/CsaV3_7G029910/CsaV3_5G014460/CsaV3_4G023970/CsaV3_6G043320/CsaV3_2G025400/CsaV3_6G042580/CsaV3_4G011890/CsaV3_2G028400/CsaV3_7G005840/CsaV3_6G050960/CsaV3_5G010140/CsaV3_3G0…	161	BP
GO:0036211	protein modification process	161/642	2295/13458	8.47e-08	6e-06	5.5e-06	CsaV3_3G038010/CsaV3_2G026340/CsaV3_5G026700/CsaV3_3G014860/CsaV3_6G010170/CsaV3_1G041090/CsaV3_1G008060/CsaV3_5G031040/CsaV3_4G023950/CsaV3_6G002710/CsaV3_7G007970/CsaV3_1G012330/CsaV3_1G033530/CsaV3_3G031210/CsaV3_6G049310/CsaV3_7G029910/CsaV3_5G014460/CsaV3_4G023970/CsaV3_6G043320/CsaV3_2G025400/CsaV3_6G042580/CsaV3_4G011890/CsaV3_2G028400/CsaV3_7G005840/CsaV3_6G050960/CsaV3_5G010140/CsaV3_3G0…	161	BP
GO:0006559	L-phenylalanine catabolic process	9/642	20/13458	1.27e-07	7.68e-06	7.04e-06	CsaV3_6G039710/CsaV3_4G002290/CsaV3_4G002330/CsaV3_6G039690/CsaV3_6G039700/CsaV3_4G002310/CsaV3_4G002300/CsaV3_6G039680/CsaV3_4G002320	9	BP
GO:1902222	erythrose 4-phosphate/phosphoenolpyruvate family amino acid catabolic process	9/642	20/13458	1.27e-07	7.68e-06	7.04e-06	CsaV3_6G039710/CsaV3_4G002290/CsaV3_4G002330/CsaV3_6G039690/CsaV3_6G039700/CsaV3_4G002310/CsaV3_4G002300/CsaV3_6G039680/CsaV3_4G002320	9	BP
GO:0051252	regulation of RNA metabolic process	125/642	1673/13458	1.28e-07	7.68e-06	7.04e-06	CsaV3_6G005960/CsaV3_3G012660/CsaV3_1G012520/CsaV3_1G004720/CsaV3_3G022730/CsaV3_5G005890/CsaV3_4G034750/CsaV3_2G026210/CsaV3_4G034970/CsaV3_3G015290/CsaV3_6G016730/CsaV3_7G008630/CsaV3_3G002470/CsaV3_1G034420/CsaV3_2G019740/CsaV3_3G033350/CsaV3_2G017720/CsaV3_4G034570/CsaV3_5G003240/CsaV3_3G001710/CsaV3_3G012170/CsaV3_4G006480/CsaV3_5G003250/CsaV3_3G008360/CsaV3_7G031430/CsaV3_4G037270/CsaV3_7G0…	125	BP
GO:0006558	L-phenylalanine metabolic process	10/642	26/13458	1.51e-07	8.26e-06	7.58e-06	CsaV3_6G039710/CsaV3_4G002290/CsaV3_4G002330/CsaV3_6G039690/CsaV3_6G039700/CsaV3_4G002310/CsaV3_1G014510/CsaV3_4G002300/CsaV3_6G039680/CsaV3_4G002320	10	BP
GO:1902221	erythrose 4-phosphate/phosphoenolpyruvate family amino acid metabolic process	10/642	26/13458	1.51e-07	8.26e-06	7.58e-06	CsaV3_6G039710/CsaV3_4G002290/CsaV3_4G002330/CsaV3_6G039690/CsaV3_6G039700/CsaV3_4G002310/CsaV3_1G014510/CsaV3_4G002300/CsaV3_6G039680/CsaV3_4G002320	10	BP
GO:0070887	cellular response to chemical stimulus	64/642	686/13458	1.72e-07	8.99e-06	8.24e-06	CsaV3_3G012660/CsaV3_4G004340/CsaV3_3G043480/CsaV3_1G031530/CsaV3_5G027600/CsaV3_3G030830/CsaV3_3G012170/CsaV3_6G051170/CsaV3_2G028400/CsaV3_4G008170/CsaV3_3G000190/CsaV3_5G004600/CsaV3_6G045980/CsaV3_7G027610/CsaV3_1G036490/CsaV3_4G024840/CsaV3_1G036980/CsaV3_5G004700/CsaV3_5G012840/CsaV3_5G014650/CsaV3_2G013230/CsaV3_7G029600/CsaV3_4G027260/CsaV3_4G036360/CsaV3_7G024990/CsaV3_4G030920/CsaV3_1G0…	64	BP
GO:0031326	regulation of cellular biosynthetic process	131/642	1789/13458	1.88e-07	9.46e-06	8.67e-06	CsaV3_6G005960/CsaV3_3G012660/CsaV3_1G012520/CsaV3_1G004720/CsaV3_3G022730/CsaV3_5G005890/CsaV3_4G034750/CsaV3_2G026210/CsaV3_4G034970/CsaV3_3G015290/CsaV3_6G016730/CsaV3_7G008630/CsaV3_3G002470/CsaV3_1G034420/CsaV3_2G019740/CsaV3_3G033350/CsaV3_2G017720/CsaV3_4G034570/CsaV3_5G003240/CsaV3_3G001710/CsaV3_3G012170/CsaV3_4G006480/CsaV3_5G003250/CsaV3_3G008360/CsaV3_7G031430/CsaV3_4G037270/CsaV3_7G0…	131	BP
GO:0009889	regulation of biosynthetic process	131/642	1794/13458	2.21e-07	1.07e-05	9.77e-06	CsaV3_6G005960/CsaV3_3G012660/CsaV3_1G012520/CsaV3_1G004720/CsaV3_3G022730/CsaV3_5G005890/CsaV3_4G034750/CsaV3_2G026210/CsaV3_4G034970/CsaV3_3G015290/CsaV3_6G016730/CsaV3_7G008630/CsaV3_3G002470/CsaV3_1G034420/CsaV3_2G019740/CsaV3_3G033350/CsaV3_2G017720/CsaV3_4G034570/CsaV3_5G003240/CsaV3_3G001710/CsaV3_3G012170/CsaV3_4G006480/CsaV3_5G003250/CsaV3_3G008360/CsaV3_7G031430/CsaV3_4G037270/CsaV3_7G0…	131	BP
GO:2000112	regulation of cellular macromolecule biosynthetic process	129/642	1763/13458	2.51e-07	1.12e-05	1.03e-05	CsaV3_6G005960/CsaV3_3G012660/CsaV3_1G012520/CsaV3_1G004720/CsaV3_3G022730/CsaV3_5G005890/CsaV3_4G034750/CsaV3_2G026210/CsaV3_4G034970/CsaV3_3G015290/CsaV3_6G016730/CsaV3_7G008630/CsaV3_3G002470/CsaV3_1G034420/CsaV3_2G019740/CsaV3_3G033350/CsaV3_2G017720/CsaV3_4G034570/CsaV3_5G003240/CsaV3_3G001710/CsaV3_3G012170/CsaV3_4G006480/CsaV3_5G003250/CsaV3_3G008360/CsaV3_7G031430/CsaV3_4G037270/CsaV3_7G0…	129	BP
GO:0010033	response to organic substance	67/642	739/13458	2.52e-07	1.12e-05	1.03e-05	CsaV3_2G011320/CsaV3_3G012660/CsaV3_5G006930/CsaV3_6G048550/CsaV3_4G024690/CsaV3_1G033530/CsaV3_3G030830/CsaV3_6G022190/CsaV3_3G012170/CsaV3_6G051170/CsaV3_2G028400/CsaV3_4G008170/CsaV3_3G038070/CsaV3_6G039880/CsaV3_3G000190/CsaV3_5G004600/CsaV3_6G045980/CsaV3_7G027610/CsaV3_1G036490/CsaV3_4G024840/CsaV3_1G036980/CsaV3_3G030080/CsaV3_5G004700/CsaV3_2G002660/CsaV3_5G014650/CsaV3_2G013230/CsaV3_7G0…	67	BP
GO:0120254	olefinic compound metabolic process	11/642	34/13458	2.8e-07	1.18e-05	1.08e-05	CsaV3_6G039710/CsaV3_4G002290/CsaV3_4G002330/CsaV3_6G039690/CsaV3_6G039700/CsaV3_4G002310/CsaV3_4G002300/CsaV3_4G007140/CsaV3_6G039680/CsaV3_4G002320/CsaV3_6G037780	11	BP
GO:0050896	response to stimulus	181/642	2705/13458	2.94e-07	1.18e-05	1.08e-05	CsaV3_2G011320/CsaV3_3G009190/CsaV3_3G012660/CsaV3_5G006930/CsaV3_3G008590/CsaV3_6G010170/CsaV3_2G004870/CsaV3_3G016800/CsaV3_4G003630/CsaV3_4G004340/CsaV3_3G037870/CsaV3_6G045670/CsaV3_6G048550/CsaV3_3G043480/CsaV3_4G024690/CsaV3_3G031840/CsaV3_1G012330/CsaV3_1G031530/CsaV3_1G033530/CsaV3_5G027600/CsaV3_1G038850/CsaV3_3G030830/CsaV3_6G022190/CsaV3_6G041040/CsaV3_6G047170/CsaV3_3G012170/CsaV3_3G0…	181	BP
GO:0010556	regulation of macromolecule biosynthetic process	129/642	1768/13458	2.94e-07	1.18e-05	1.08e-05	CsaV3_6G005960/CsaV3_3G012660/CsaV3_1G012520/CsaV3_1G004720/CsaV3_3G022730/CsaV3_5G005890/CsaV3_4G034750/CsaV3_2G026210/CsaV3_4G034970/CsaV3_3G015290/CsaV3_6G016730/CsaV3_7G008630/CsaV3_3G002470/CsaV3_1G034420/CsaV3_2G019740/CsaV3_3G033350/CsaV3_2G017720/CsaV3_4G034570/CsaV3_5G003240/CsaV3_3G001710/CsaV3_3G012170/CsaV3_4G006480/CsaV3_5G003250/CsaV3_3G008360/CsaV3_7G031430/CsaV3_4G037270/CsaV3_7G0…	129	BP
GO:0007166	cell surface receptor signaling pathway	17/642	84/13458	3.56e-07	1.38e-05	1.27e-05	CsaV3_6G010170/CsaV3_1G012330/CsaV3_6G047170/CsaV3_2G025400/CsaV3_1G032940/CsaV3_4G005650/CsaV3_1G033060/CsaV3_1G008790/CsaV3_4G037780/CsaV3_1G001140/CsaV3_7G007170/CsaV3_6G001360/CsaV3_7G007120/CsaV3_1G034080/CsaV3_1G029440/CsaV3_6G031250/CsaV3_3G033480	17	BP
GO:0019219	regulation of nucleobase-containing compound metabolic process	125/642	1716/13458	5.18e-07	1.94e-05	1.78e-05	CsaV3_6G005960/CsaV3_3G012660/CsaV3_1G012520/CsaV3_1G004720/CsaV3_3G022730/CsaV3_5G005890/CsaV3_4G034750/CsaV3_2G026210/CsaV3_4G034970/CsaV3_3G015290/CsaV3_6G016730/CsaV3_7G008630/CsaV3_3G002470/CsaV3_1G034420/CsaV3_2G019740/CsaV3_3G033350/CsaV3_2G017720/CsaV3_4G034570/CsaV3_5G003240/CsaV3_3G001710/CsaV3_3G012170/CsaV3_4G006480/CsaV3_5G003250/CsaV3_3G008360/CsaV3_7G031430/CsaV3_4G037270/CsaV3_7G0…	125	BP
GO:0071310	cellular response to organic substance	48/642	471/13458	5.32e-07	1.94e-05	1.78e-05	CsaV3_3G012660/CsaV3_3G030830/CsaV3_3G012170/CsaV3_6G051170/CsaV3_2G028400/CsaV3_4G008170/CsaV3_3G000190/CsaV3_5G004600/CsaV3_6G045980/CsaV3_7G027610/CsaV3_1G036490/CsaV3_4G024840/CsaV3_1G036980/CsaV3_5G004700/CsaV3_5G014650/CsaV3_2G013230/CsaV3_7G029600/CsaV3_4G027260/CsaV3_4G030920/CsaV3_1G012540/CsaV3_1G029390/CsaV3_4G026200/CsaV3_1G032370/CsaV3_1G030930/CsaV3_6G007840/CsaV3_7G025370/CsaV3_6G0…	48	BP
GO:0042221	response to chemical	88/642	1096/13458	6.94e-07	2.46e-05	2.25e-05	CsaV3_2G011320/CsaV3_3G012660/CsaV3_5G006930/CsaV3_3G008590/CsaV3_3G016800/CsaV3_4G004340/CsaV3_6G048550/CsaV3_3G043480/CsaV3_4G024690/CsaV3_1G031530/CsaV3_1G033530/CsaV3_5G027600/CsaV3_1G038850/CsaV3_3G030830/CsaV3_6G022190/CsaV3_3G012170/CsaV3_6G051170/CsaV3_2G028400/CsaV3_4G008170/CsaV3_3G038070/CsaV3_6G039880/CsaV3_3G000190/CsaV3_5G004600/CsaV3_6G045980/CsaV3_7G027610/CsaV3_1G036490/CsaV3_4G0…	88	BP
GO:0009725	response to hormone	56/642	598/13458	9.42e-07	3.24e-05	2.97e-05	CsaV3_2G011320/CsaV3_3G012660/CsaV3_6G048550/CsaV3_3G030830/CsaV3_3G012170/CsaV3_4G008170/CsaV3_3G038070/CsaV3_6G039880/CsaV3_3G000190/CsaV3_5G004600/CsaV3_6G045980/CsaV3_7G027610/CsaV3_1G036490/CsaV3_1G036980/CsaV3_3G030080/CsaV3_5G004700/CsaV3_2G002660/CsaV3_5G014650/CsaV3_2G013230/CsaV3_7G029600/CsaV3_4G027260/CsaV3_3G041480/CsaV3_4G030920/CsaV3_1G029390/CsaV3_4G026200/CsaV3_1G032370/CsaV3_6G0…	56	BP
GO:0009719	response to endogenous stimulus	56/642	600/13458	1.05e-06	3.5e-05	3.21e-05	CsaV3_2G011320/CsaV3_3G012660/CsaV3_6G048550/CsaV3_3G030830/CsaV3_3G012170/CsaV3_4G008170/CsaV3_3G038070/CsaV3_6G039880/CsaV3_3G000190/CsaV3_5G004600/CsaV3_6G045980/CsaV3_7G027610/CsaV3_1G036490/CsaV3_1G036980/CsaV3_3G030080/CsaV3_5G004700/CsaV3_2G002660/CsaV3_5G014650/CsaV3_2G013230/CsaV3_7G029600/CsaV3_4G027260/CsaV3_3G041480/CsaV3_4G030920/CsaV3_1G029390/CsaV3_4G026200/CsaV3_1G032370/CsaV3_6G0…	56	BP
GO:0051716	cellular response to stimulus	118/642	1619/13458	1.14e-06	3.71e-05	3.4e-05	CsaV3_3G012660/CsaV3_6G010170/CsaV3_2G004870/CsaV3_4G004340/CsaV3_3G043480/CsaV3_1G012330/CsaV3_1G031530/CsaV3_1G033530/CsaV3_5G027600/CsaV3_3G030830/CsaV3_6G047170/CsaV3_3G012170/CsaV3_2G025400/CsaV3_6G051170/CsaV3_2G004860/CsaV3_4G011890/CsaV3_2G028400/CsaV3_4G008170/CsaV3_6G050960/CsaV3_5G001900/CsaV3_3G000190/CsaV3_1G032940/CsaV3_5G025280/CsaV3_4G005650/CsaV3_2G014330/CsaV3_5G004600/CsaV3_6G0…	118	BP
GO:0010468	regulation of gene expression	135/642	1928/13458	1.5e-06	4.74e-05	4.35e-05	CsaV3_6G005960/CsaV3_3G012660/CsaV3_1G015170/CsaV3_1G012520/CsaV3_1G004720/CsaV3_3G022730/CsaV3_5G005890/CsaV3_4G034750/CsaV3_2G026210/CsaV3_4G034970/CsaV3_3G015290/CsaV3_6G016730/CsaV3_7G008630/CsaV3_3G002470/CsaV3_1G034420/CsaV3_2G019740/CsaV3_3G033350/CsaV3_2G017720/CsaV3_4G034570/CsaV3_5G003240/CsaV3_3G001710/CsaV3_3G012170/CsaV3_4G006480/CsaV3_5G003250/CsaV3_3G008360/CsaV3_7G031430/CsaV3_4G0…	135	BP
GO:0009755	hormone-mediated signaling pathway	42/642	406/13458	1.89e-06	5.7e-05	5.23e-05	CsaV3_3G012660/CsaV3_3G030830/CsaV3_3G012170/CsaV3_4G008170/CsaV3_3G000190/CsaV3_5G004600/CsaV3_6G045980/CsaV3_7G027610/CsaV3_1G036490/CsaV3_1G036980/CsaV3_5G004700/CsaV3_5G014650/CsaV3_2G013230/CsaV3_7G029600/CsaV3_4G027260/CsaV3_4G030920/CsaV3_1G029390/CsaV3_4G026200/CsaV3_1G032370/CsaV3_1G030930/CsaV3_6G007840/CsaV3_7G025370/CsaV3_6G050560/CsaV3_6G013960/CsaV3_6G034130/CsaV3_6G030890/CsaV3_1G0…	42	BP
GO:0006351	transcription, DNA-templated	127/642	1794/13458	1.9e-06	5.7e-05	5.23e-05	CsaV3_6G005960/CsaV3_3G012660/CsaV3_1G012520/CsaV3_1G004720/CsaV3_3G022730/CsaV3_5G005890/CsaV3_4G034750/CsaV3_2G026210/CsaV3_4G034970/CsaV3_3G015290/CsaV3_6G016730/CsaV3_7G008630/CsaV3_3G002470/CsaV3_1G034420/CsaV3_2G019740/CsaV3_3G033350/CsaV3_2G017720/CsaV3_4G034570/CsaV3_5G003240/CsaV3_3G001710/CsaV3_3G012170/CsaV3_4G006480/CsaV3_5G003250/CsaV3_3G008360/CsaV3_7G031430/CsaV3_4G037270/CsaV3_7G0…	127	BP
GO:0120255	olefinic compound biosynthetic process	10/642	33/13458	1.94e-06	5.7e-05	5.23e-05	CsaV3_6G039710/CsaV3_4G002290/CsaV3_4G002330/CsaV3_6G039690/CsaV3_6G039700/CsaV3_4G002310/CsaV3_4G002300/CsaV3_6G039680/CsaV3_4G002320/CsaV3_6G037780	10	BP
GO:0097659	nucleic acid-templated transcription	127/642	1800/13458	2.26e-06	6.49e-05	5.95e-05	CsaV3_6G005960/CsaV3_3G012660/CsaV3_1G012520/CsaV3_1G004720/CsaV3_3G022730/CsaV3_5G005890/CsaV3_4G034750/CsaV3_2G026210/CsaV3_4G034970/CsaV3_3G015290/CsaV3_6G016730/CsaV3_7G008630/CsaV3_3G002470/CsaV3_1G034420/CsaV3_2G019740/CsaV3_3G033350/CsaV3_2G017720/CsaV3_4G034570/CsaV3_5G003240/CsaV3_3G001710/CsaV3_3G012170/CsaV3_4G006480/CsaV3_5G003250/CsaV3_3G008360/CsaV3_7G031430/CsaV3_4G037270/CsaV3_7G0…	127	BP
GO:0032870	cellular response to hormone stimulus	42/642	411/13458	2.59e-06	7.24e-05	6.64e-05	CsaV3_3G012660/CsaV3_3G030830/CsaV3_3G012170/CsaV3_4G008170/CsaV3_3G000190/CsaV3_5G004600/CsaV3_6G045980/CsaV3_7G027610/CsaV3_1G036490/CsaV3_1G036980/CsaV3_5G004700/CsaV3_5G014650/CsaV3_2G013230/CsaV3_7G029600/CsaV3_4G027260/CsaV3_4G030920/CsaV3_1G029390/CsaV3_4G026200/CsaV3_1G032370/CsaV3_1G030930/CsaV3_6G007840/CsaV3_7G025370/CsaV3_6G050560/CsaV3_6G013960/CsaV3_6G034130/CsaV3_6G030890/CsaV3_1G0…	42	BP
GO:0071495	cellular response to endogenous stimulus	42/642	413/13458	2.93e-06	8.01e-05	7.35e-05	CsaV3_3G012660/CsaV3_3G030830/CsaV3_3G012170/CsaV3_4G008170/CsaV3_3G000190/CsaV3_5G004600/CsaV3_6G045980/CsaV3_7G027610/CsaV3_1G036490/CsaV3_1G036980/CsaV3_5G004700/CsaV3_5G014650/CsaV3_2G013230/CsaV3_7G029600/CsaV3_4G027260/CsaV3_4G030920/CsaV3_1G029390/CsaV3_4G026200/CsaV3_1G032370/CsaV3_1G030930/CsaV3_6G007840/CsaV3_7G025370/CsaV3_6G050560/CsaV3_6G013960/CsaV3_6G034130/CsaV3_6G030890/CsaV3_1G0…	42	BP
GO:0032774	RNA biosynthetic process	127/642	1814/13458	3.38e-06	9.04e-05	8.29e-05	CsaV3_6G005960/CsaV3_3G012660/CsaV3_1G012520/CsaV3_1G004720/CsaV3_3G022730/CsaV3_5G005890/CsaV3_4G034750/CsaV3_2G026210/CsaV3_4G034970/CsaV3_3G015290/CsaV3_6G016730/CsaV3_7G008630/CsaV3_3G002470/CsaV3_1G034420/CsaV3_2G019740/CsaV3_3G033350/CsaV3_2G017720/CsaV3_4G034570/CsaV3_5G003240/CsaV3_3G001710/CsaV3_3G012170/CsaV3_4G006480/CsaV3_5G003250/CsaV3_3G008360/CsaV3_7G031430/CsaV3_4G037270/CsaV3_7G0…	127	BP
GO:0016310	phosphorylation	117/642	1671/13458	9.02e-06	0.000236077	0.00021651	CsaV3_2G026340/CsaV3_5G026700/CsaV3_1G041090/CsaV3_4G023950/CsaV3_6G002710/CsaV3_1G012330/CsaV3_1G033530/CsaV3_3G031210/CsaV3_6G049310/CsaV3_7G029910/CsaV3_4G023970/CsaV3_6G043320/CsaV3_6G042580/CsaV3_4G011890/CsaV3_6G050960/CsaV3_5G001900/CsaV3_5G010140/CsaV3_3G019140/CsaV3_1G029150/CsaV3_4G023940/CsaV3_1G032940/CsaV3_1G006880/CsaV3_4G011640/CsaV3_4G036120/CsaV3_2G030560/CsaV3_4G007620/CsaV3_1G0…	117	BP
GO:0019438	aromatic compound biosynthetic process	152/642	2322/13458	1.35e-05	0.000345997	0.00031732	CsaV3_6G005960/CsaV3_3G012660/CsaV3_6G039710/CsaV3_4G002290/CsaV3_1G012520/CsaV3_1G004720/CsaV3_3G022730/CsaV3_5G005890/CsaV3_4G034750/CsaV3_2G026210/CsaV3_4G002330/CsaV3_6G039690/CsaV3_4G034970/CsaV3_3G015290/CsaV3_6G016730/CsaV3_7G008630/CsaV3_3G002470/CsaV3_1G034420/CsaV3_6G039700/CsaV3_2G019740/CsaV3_2G025670/CsaV3_4G002310/CsaV3_1G033530/CsaV3_3G033350/CsaV3_7G007370/CsaV3_2G017720/CsaV3_4G0…	152	BP
GO:0044260	cellular macromolecule metabolic process	322/642	5677/13458	1.83e-05	0.000459583	0.000421492	CsaV3_6G005960/CsaV3_3G012660/CsaV3_3G038010/CsaV3_2G026340/CsaV3_4G031970/CsaV3_1G015170/CsaV3_1G011020/CsaV3_5G026700/CsaV3_1G012520/CsaV3_3G014860/CsaV3_1G004720/CsaV3_3G022730/CsaV3_6G010170/CsaV3_5G005890/CsaV3_1G041090/CsaV3_4G034750/CsaV3_2G026210/CsaV3_4G034970/CsaV3_1G008060/CsaV3_3G015290/CsaV3_6G016730/CsaV3_5G031040/CsaV3_7G008630/CsaV3_3G002470/CsaV3_1G034420/CsaV3_4G023950/CsaV3_6G0…	322	BP
GO:0098542	defense response to other organism	28/642	251/13458	2.55e-05	0.000627643	0.000575623	CsaV3_3G037870/CsaV3_6G045670/CsaV3_6G048550/CsaV3_3G043480/CsaV3_1G012330/CsaV3_1G033530/CsaV3_6G041040/CsaV3_6G051170/CsaV3_3G037860/CsaV3_3G038070/CsaV3_2G004090/CsaV3_4G006430/CsaV3_1G036490/CsaV3_5G025790/CsaV3_4G027260/CsaV3_1G001140/CsaV3_7G007170/CsaV3_1G012540/CsaV3_7G025370/CsaV3_6G043590/CsaV3_7G007120/CsaV3_3G037880/CsaV3_5G028000/CsaV3_1G002640/CsaV3_5G034250/CsaV3_6G047720/CsaV3_3G0…	28	BP
GO:0044550	secondary metabolite biosynthetic process	12/642	62/13458	3.02e-05	0.000726795	0.000666557	CsaV3_6G039710/CsaV3_4G002290/CsaV3_4G002330/CsaV3_6G039690/CsaV3_1G001820/CsaV3_6G039700/CsaV3_4G002310/CsaV3_1G033530/CsaV3_4G002300/CsaV3_2G030560/CsaV3_6G039680/CsaV3_4G002320	12	BP
GO:0009072	aromatic amino acid family metabolic process	13/642	74/13458	4.18e-05	0.00098576	0.000904059	CsaV3_6G039710/CsaV3_4G002290/CsaV3_4G002330/CsaV3_6G039690/CsaV3_6G039700/CsaV3_4G002310/CsaV3_1G014510/CsaV3_4G002300/CsaV3_6G001690/CsaV3_6G045310/CsaV3_6G039680/CsaV3_4G002320/CsaV3_4G005740	13	BP
GO:0051171	regulation of nitrogen compound metabolic process	132/642	2026/13458	7.45e-05	0.00172404	0.00158115	CsaV3_6G005960/CsaV3_3G012660/CsaV3_1G012520/CsaV3_1G004720/CsaV3_3G022730/CsaV3_5G005890/CsaV3_4G034750/CsaV3_2G026210/CsaV3_4G034970/CsaV3_3G015290/CsaV3_6G016730/CsaV3_7G008630/CsaV3_3G002470/CsaV3_1G034420/CsaV3_2G019740/CsaV3_3G033350/CsaV3_2G017720/CsaV3_4G034570/CsaV3_5G003240/CsaV3_3G001710/CsaV3_3G012170/CsaV3_4G006480/CsaV3_5G003250/CsaV3_3G008360/CsaV3_7G031430/CsaV3_4G037270/CsaV3_7G0…	132	BP
GO:0031323	regulation of cellular metabolic process	136/642	2102/13458	7.81e-05	0.00177308	0.00162613	CsaV3_6G005960/CsaV3_3G012660/CsaV3_1G012520/CsaV3_1G004720/CsaV3_3G022730/CsaV3_5G005890/CsaV3_4G034750/CsaV3_2G026210/CsaV3_4G034970/CsaV3_3G015290/CsaV3_6G016730/CsaV3_7G008630/CsaV3_3G002470/CsaV3_1G034420/CsaV3_6G048550/CsaV3_2G019740/CsaV3_3G033350/CsaV3_2G017720/CsaV3_4G034570/CsaV3_5G003240/CsaV3_3G001710/CsaV3_3G012170/CsaV3_4G006480/CsaV3_5G003250/CsaV3_6G051170/CsaV3_3G008360/CsaV3_7G0…	136	BP
GO:1901362	organic cyclic compound biosynthetic process	152/642	2406/13458	8.78e-05	0.0019575	0.00179526	CsaV3_6G005960/CsaV3_3G012660/CsaV3_6G039710/CsaV3_4G002290/CsaV3_1G012520/CsaV3_1G029420/CsaV3_1G004720/CsaV3_3G022730/CsaV3_5G005890/CsaV3_4G034750/CsaV3_2G026210/CsaV3_4G002330/CsaV3_6G039690/CsaV3_4G034970/CsaV3_3G015290/CsaV3_6G016730/CsaV3_7G008630/CsaV3_3G002470/CsaV3_1G034420/CsaV3_6G039700/CsaV3_2G019740/CsaV3_2G025670/CsaV3_4G002310/CsaV3_1G033530/CsaV3_3G033350/CsaV3_7G007370/CsaV3_2G0…	152	BP
GO:0043412	macromolecule modification	161/642	2580/13458	9.57e-05	0.00209412	0.00192056	CsaV3_3G038010/CsaV3_2G026340/CsaV3_5G026700/CsaV3_3G014860/CsaV3_6G010170/CsaV3_1G041090/CsaV3_1G008060/CsaV3_5G031040/CsaV3_4G023950/CsaV3_6G002710/CsaV3_7G007970/CsaV3_1G012330/CsaV3_1G033530/CsaV3_3G031210/CsaV3_6G049310/CsaV3_7G029910/CsaV3_5G014460/CsaV3_4G023970/CsaV3_6G043320/CsaV3_2G025400/CsaV3_6G042580/CsaV3_4G011890/CsaV3_2G028400/CsaV3_7G005840/CsaV3_6G050960/CsaV3_5G010140/CsaV3_3G0…	161	BP
GO:0019222	regulation of metabolic process	146/642	2300/13458	0.000100824	0.00216772	0.00198805	CsaV3_6G005960/CsaV3_3G012660/CsaV3_1G015170/CsaV3_1G012520/CsaV3_1G004720/CsaV3_3G022730/CsaV3_5G005890/CsaV3_4G034750/CsaV3_2G026210/CsaV3_4G034970/CsaV3_3G015290/CsaV3_6G016730/CsaV3_7G008630/CsaV3_3G002470/CsaV3_1G034420/CsaV3_6G048550/CsaV3_2G019740/CsaV3_3G033350/CsaV3_2G017720/CsaV3_4G034570/CsaV3_5G003240/CsaV3_3G001710/CsaV3_3G012170/CsaV3_4G006480/CsaV3_5G003250/CsaV3_6G051170/CsaV3_3G0…	146	BP
GO:1901606	alpha-amino acid catabolic process	12/642	70/13458	0.000104866	0.00221506	0.00203147	CsaV3_6G039710/CsaV3_4G002290/CsaV3_4G002330/CsaV3_6G039690/CsaV3_6G039700/CsaV3_4G002310/CsaV3_4G002300/CsaV3_6G001690/CsaV3_6G039680/CsaV3_4G002320/CsaV3_4G004380/CsaV3_2G015310	12	BP
GO:0009699	phenylpropanoid biosynthetic process	10/642	51/13458	0.000123243	0.00255835	0.00234631	CsaV3_6G039710/CsaV3_4G002290/CsaV3_4G002330/CsaV3_6G039690/CsaV3_6G039700/CsaV3_4G002310/CsaV3_4G002300/CsaV3_2G030560/CsaV3_6G039680/CsaV3_4G002320	10	BP
GO:0080090	regulation of primary metabolic process	132/642	2054/13458	0.000139103	0.00283864	0.00260337	CsaV3_6G005960/CsaV3_3G012660/CsaV3_1G012520/CsaV3_1G004720/CsaV3_3G022730/CsaV3_5G005890/CsaV3_4G034750/CsaV3_2G026210/CsaV3_4G034970/CsaV3_3G015290/CsaV3_6G016730/CsaV3_7G008630/CsaV3_3G002470/CsaV3_1G034420/CsaV3_2G019740/CsaV3_3G033350/CsaV3_2G017720/CsaV3_4G034570/CsaV3_5G003240/CsaV3_3G001710/CsaV3_3G012170/CsaV3_4G006480/CsaV3_5G003250/CsaV3_3G008360/CsaV3_7G031430/CsaV3_4G037270/CsaV3_7G0…	132	BP
GO:0060255	regulation of macromolecule metabolic process	141/642	2227/13458	0.000155567	0.00312172	0.00286298	CsaV3_6G005960/CsaV3_3G012660/CsaV3_1G015170/CsaV3_1G012520/CsaV3_1G004720/CsaV3_3G022730/CsaV3_5G005890/CsaV3_4G034750/CsaV3_2G026210/CsaV3_4G034970/CsaV3_3G015290/CsaV3_6G016730/CsaV3_7G008630/CsaV3_3G002470/CsaV3_1G034420/CsaV3_2G019740/CsaV3_3G033350/CsaV3_2G017720/CsaV3_4G034570/CsaV3_5G003240/CsaV3_3G001710/CsaV3_3G012170/CsaV3_4G006480/CsaV3_5G003250/CsaV3_3G008360/CsaV3_7G031430/CsaV3_4G0…	141	BP
GO:0006793	phosphorus metabolic process	147/642	2343/13458	0.000166677	0.00328982	0.00301716	CsaV3_2G026340/CsaV3_5G026700/CsaV3_1G041090/CsaV3_3G016150/CsaV3_4G023950/CsaV3_6G002710/CsaV3_7G007970/CsaV3_1G012330/CsaV3_1G033530/CsaV3_3G031210/CsaV3_6G049310/CsaV3_7G029910/CsaV3_4G023970/CsaV3_6G043320/CsaV3_6G042580/CsaV3_4G011890/CsaV3_4G008170/CsaV3_7G005840/CsaV3_6G050960/CsaV3_5G001900/CsaV3_5G010140/CsaV3_3G019140/CsaV3_1G029150/CsaV3_4G023940/CsaV3_1G032940/CsaV3_4G008770/CsaV3_1G0…	147	BP
GO:0014070	response to organic cyclic compound	12/642	75/13458	0.00020714	0.00402252	0.00368913	CsaV3_6G051170/CsaV3_6G045980/CsaV3_2G002660/CsaV3_4G027260/CsaV3_1G012540/CsaV3_7G025370/CsaV3_3G013490/CsaV3_3G028430/CsaV3_3G020850/CsaV3_1G033010/CsaV3_2G007180/CsaV3_4G025850	12	BP
GO:0009063	cellular amino acid catabolic process	12/642	76/13458	0.000235512	0.0045009	0.00412786	CsaV3_6G039710/CsaV3_4G002290/CsaV3_4G002330/CsaV3_6G039690/CsaV3_6G039700/CsaV3_4G002310/CsaV3_4G002300/CsaV3_6G001690/CsaV3_6G039680/CsaV3_4G002320/CsaV3_4G004380/CsaV3_2G015310	12	BP
GO:0016567	protein ubiquitination	37/642	429/13458	0.000359967	0.00677189	0.00621062	CsaV3_3G038010/CsaV3_3G014860/CsaV3_6G010170/CsaV3_5G014460/CsaV3_2G025400/CsaV3_2G028400/CsaV3_6G038570/CsaV3_3G021120/CsaV3_5G031630/CsaV3_4G005650/CsaV3_1G009260/CsaV3_6G041810/CsaV3_1G033060/CsaV3_1G011030/CsaV3_7G030450/CsaV3_6G016680/CsaV3_6G045220/CsaV3_2G025990/CsaV3_7G028860/CsaV3_2G024720/CsaV3_4G027440/CsaV3_3G018440/CsaV3_1G011370/CsaV3_2G010640/CsaV3_7G033910/CsaV3_1G034080/CsaV3_6G0…	37	BP
GO:0006796	phosphate-containing compound metabolic process	143/642	2308/13458	0.000371975	0.00689012	0.00631905	CsaV3_2G026340/CsaV3_5G026700/CsaV3_1G041090/CsaV3_3G016150/CsaV3_4G023950/CsaV3_6G002710/CsaV3_7G007970/CsaV3_1G012330/CsaV3_1G033530/CsaV3_3G031210/CsaV3_6G049310/CsaV3_7G029910/CsaV3_4G023970/CsaV3_6G043320/CsaV3_6G042580/CsaV3_4G011890/CsaV3_7G005840/CsaV3_6G050960/CsaV3_5G001900/CsaV3_5G010140/CsaV3_3G019140/CsaV3_1G029150/CsaV3_4G023940/CsaV3_1G032940/CsaV3_1G006880/CsaV3_5G034910/CsaV3_4G0…	143	BP
GO:0009741	response to brassinosteroid	8/642	39/13458	0.000424327	0.00774075	0.00709918	CsaV3_6G045980/CsaV3_2G002660/CsaV3_4G027260/CsaV3_7G025370/CsaV3_3G013490/CsaV3_1G033010/CsaV3_2G007180/CsaV3_4G025850	8	BP
GO:0042546	cell wall biogenesis	17/642	143/13458	0.000463224	0.00821962	0.00753836	CsaV3_1G011020/CsaV3_2G030560/CsaV3_3G014980/CsaV3_2G036170/CsaV3_3G044870/CsaV3_7G011470/CsaV3_6G038040/CsaV3_3G028430/CsaV3_1G032660/CsaV3_5G005500/CsaV3_1G006170/CsaV3_2G034780/CsaV3_3G043470/CsaV3_6G042020/CsaV3_1G031460/CsaV3_2G034700/CsaV3_1G031420	17	BP
GO:0044419	interspecies interaction between organisms	30/642	327/13458	0.000464231	0.00821962	0.00753836	CsaV3_3G037870/CsaV3_6G045670/CsaV3_6G048550/CsaV3_3G043480/CsaV3_1G012330/CsaV3_1G033530/CsaV3_6G041040/CsaV3_5G033730/CsaV3_6G051170/CsaV3_3G037860/CsaV3_3G038070/CsaV3_2G004090/CsaV3_4G006430/CsaV3_1G036490/CsaV3_5G025790/CsaV3_4G027260/CsaV3_1G001140/CsaV3_7G007170/CsaV3_1G012540/CsaV3_7G025370/CsaV3_6G043590/CsaV3_7G007120/CsaV3_3G018710/CsaV3_3G037880/CsaV3_5G028000/CsaV3_1G002640/CsaV3_5G0…	30	BP
GO:0009734	auxin-activated signaling pathway	19/642	170/13458	0.000483763	0.00844131	0.00774169	CsaV3_3G012660/CsaV3_4G008170/CsaV3_3G000190/CsaV3_7G027610/CsaV3_1G036980/CsaV3_5G004700/CsaV3_2G013230/CsaV3_4G030920/CsaV3_1G029390/CsaV3_4G026200/CsaV3_1G030930/CsaV3_6G013960/CsaV3_6G034130/CsaV3_6G030890/CsaV3_3G026280/CsaV3_4G035330/CsaV3_4G035960/CsaV3_6G001170/CsaV3_2G032150	19	BP
GO:0071407	cellular response to organic cyclic compound	9/642	50/13458	0.000523025	0.00899603	0.00825042	CsaV3_6G051170/CsaV3_6G045980/CsaV3_1G012540/CsaV3_7G025370/CsaV3_3G028430/CsaV3_3G020850/CsaV3_1G033010/CsaV3_2G007180/CsaV3_4G025850	9	BP
GO:0043207	response to external biotic stimulus	29/642	315/13458	0.000542405	0.00907022	0.00831847	CsaV3_3G037870/CsaV3_6G045670/CsaV3_6G048550/CsaV3_3G043480/CsaV3_1G012330/CsaV3_1G033530/CsaV3_6G041040/CsaV3_6G051170/CsaV3_3G037860/CsaV3_3G038070/CsaV3_2G004090/CsaV3_4G006430/CsaV3_1G036490/CsaV3_5G025790/CsaV3_4G027260/CsaV3_1G001140/CsaV3_7G007170/CsaV3_1G012540/CsaV3_7G025370/CsaV3_6G043590/CsaV3_7G007120/CsaV3_3G018710/CsaV3_3G037880/CsaV3_5G028000/CsaV3_1G002640/CsaV3_5G034250/CsaV3_6G0…	29	BP
GO:0051707	response to other organism	29/642	315/13458	0.000542405	0.00907022	0.00831847	CsaV3_3G037870/CsaV3_6G045670/CsaV3_6G048550/CsaV3_3G043480/CsaV3_1G012330/CsaV3_1G033530/CsaV3_6G041040/CsaV3_6G051170/CsaV3_3G037860/CsaV3_3G038070/CsaV3_2G004090/CsaV3_4G006430/CsaV3_1G036490/CsaV3_5G025790/CsaV3_4G027260/CsaV3_1G001140/CsaV3_7G007170/CsaV3_1G012540/CsaV3_7G025370/CsaV3_6G043590/CsaV3_7G007120/CsaV3_3G018710/CsaV3_3G037880/CsaV3_5G028000/CsaV3_1G002640/CsaV3_5G034250/CsaV3_6G0…	29	BP
GO:0034654	nucleobase-containing compound biosynthetic process	132/642	2121/13458	0.000553902	0.00910913	0.00835415	CsaV3_6G005960/CsaV3_3G012660/CsaV3_1G012520/CsaV3_1G004720/CsaV3_3G022730/CsaV3_5G005890/CsaV3_4G034750/CsaV3_2G026210/CsaV3_4G034970/CsaV3_3G015290/CsaV3_6G016730/CsaV3_7G008630/CsaV3_3G002470/CsaV3_1G034420/CsaV3_2G019740/CsaV3_3G033350/CsaV3_2G017720/CsaV3_4G034570/CsaV3_5G003240/CsaV3_3G001710/CsaV3_3G012170/CsaV3_4G006480/CsaV3_5G003250/CsaV3_3G008360/CsaV3_7G031430/CsaV3_4G008170/CsaV3_4G0…	132	BP
GO:0071365	cellular response to auxin stimulus	19/642	172/13458	0.000559863	0.00910913	0.00835415	CsaV3_3G012660/CsaV3_4G008170/CsaV3_3G000190/CsaV3_7G027610/CsaV3_1G036980/CsaV3_5G004700/CsaV3_2G013230/CsaV3_4G030920/CsaV3_1G029390/CsaV3_4G026200/CsaV3_1G030930/CsaV3_6G013960/CsaV3_6G034130/CsaV3_6G030890/CsaV3_3G026280/CsaV3_4G035330/CsaV3_4G035960/CsaV3_6G001170/CsaV3_2G032150	19	BP
GO:0006950	response to stress	93/642	1402/13458	0.000577309	0.00926773	0.00849961	CsaV3_3G009190/CsaV3_3G008590/CsaV3_2G004870/CsaV3_4G003630/CsaV3_4G004340/CsaV3_3G037870/CsaV3_6G045670/CsaV3_6G048550/CsaV3_3G043480/CsaV3_3G031840/CsaV3_1G012330/CsaV3_1G031530/CsaV3_1G033530/CsaV3_1G038850/CsaV3_3G030830/CsaV3_6G041040/CsaV3_3G014550/CsaV3_3G045940/CsaV3_6G051170/CsaV3_3G037860/CsaV3_2G004860/CsaV3_2G028400/CsaV3_5G001900/CsaV3_3G038070/CsaV3_5G025280/CsaV3_2G004090/CsaV3_4G0…	93	BP
GO:0042742	defense response to bacterium	11/642	75/13458	0.000808897	0.0128146	0.0117525	CsaV3_6G048550/CsaV3_1G012330/CsaV3_1G033530/CsaV3_2G004090/CsaV3_1G036490/CsaV3_5G025790/CsaV3_1G001140/CsaV3_7G007170/CsaV3_7G025370/CsaV3_7G007120/CsaV3_3G033480	11	BP
GO:0032446	protein modification by small protein conjugation	37/642	449/13458	0.000847943	0.0132587	0.0121598	CsaV3_3G038010/CsaV3_3G014860/CsaV3_6G010170/CsaV3_5G014460/CsaV3_2G025400/CsaV3_2G028400/CsaV3_6G038570/CsaV3_3G021120/CsaV3_5G031630/CsaV3_4G005650/CsaV3_1G009260/CsaV3_6G041810/CsaV3_1G033060/CsaV3_1G011030/CsaV3_7G030450/CsaV3_6G016680/CsaV3_6G045220/CsaV3_2G025990/CsaV3_7G028860/CsaV3_2G024720/CsaV3_4G027440/CsaV3_3G018440/CsaV3_1G011370/CsaV3_2G010640/CsaV3_7G033910/CsaV3_1G034080/CsaV3_6G0…	37	BP
GO:0045927	positive regulation of growth	5/642	17/13458	0.000931979	0.0143859	0.0131936	CsaV3_2G011320/CsaV3_4G025220/CsaV3_1G038850/CsaV3_2G032920/CsaV3_3G016370	5	BP
GO:0009607	response to biotic stimulus	30/642	349/13458	0.00133181	0.0202975	0.0186152	CsaV3_3G037870/CsaV3_6G045670/CsaV3_6G048550/CsaV3_3G043480/CsaV3_1G012330/CsaV3_1G033530/CsaV3_6G041040/CsaV3_6G051170/CsaV3_3G037860/CsaV3_3G038070/CsaV3_2G004090/CsaV3_4G006430/CsaV3_1G036490/CsaV3_5G025790/CsaV3_4G027260/CsaV3_1G001140/CsaV3_7G007170/CsaV3_1G012540/CsaV3_7G025370/CsaV3_6G043590/CsaV3_7G007120/CsaV3_3G018710/CsaV3_3G037880/CsaV3_5G028000/CsaV3_1G002640/CsaV3_5G034250/CsaV3_6G0…	30	BP
GO:1901700	response to oxygen-containing compound	34/642	416/13458	0.00155776	0.0234443	0.0215012	CsaV3_5G006930/CsaV3_3G008590/CsaV3_6G048550/CsaV3_4G024690/CsaV3_1G033530/CsaV3_1G038850/CsaV3_3G030830/CsaV3_6G022190/CsaV3_6G051170/CsaV3_3G038070/CsaV3_6G045980/CsaV3_1G036490/CsaV3_3G030080/CsaV3_2G002660/CsaV3_5G014650/CsaV3_4G027260/CsaV3_7G024990/CsaV3_3G041480/CsaV3_6G032480/CsaV3_1G012540/CsaV3_1G032370/CsaV3_6G031720/CsaV3_6G007840/CsaV3_7G025370/CsaV3_1G034110/CsaV3_4G002600/CsaV3_3G0…	34	BP
GO:0018130	heterocycle biosynthetic process	137/642	2275/13458	0.0016365	0.0243252	0.0223091	CsaV3_6G005960/CsaV3_3G012660/CsaV3_1G012520/CsaV3_1G004720/CsaV3_3G022730/CsaV3_5G005890/CsaV3_4G034750/CsaV3_2G026210/CsaV3_4G034970/CsaV3_3G015290/CsaV3_6G016730/CsaV3_7G008630/CsaV3_3G002470/CsaV3_1G034420/CsaV3_2G019740/CsaV3_2G025670/CsaV3_1G033530/CsaV3_3G033350/CsaV3_7G007370/CsaV3_2G017720/CsaV3_4G034570/CsaV3_5G003240/CsaV3_3G001710/CsaV3_3G012170/CsaV3_4G006480/CsaV3_5G003250/CsaV3_3G0…	137	BP
GO:0009867	jasmonic acid mediated signaling pathway	7/642	38/13458	0.00188486	0.0276753	0.0253815	CsaV3_3G030830/CsaV3_1G032370/CsaV3_6G007840/CsaV3_7G025370/CsaV3_6G038140/CsaV3_3G020850/CsaV3_6G051810	7	BP
GO:0009733	response to auxin	24/642	266/13458	0.00207438	0.0300911	0.0275971	CsaV3_3G012660/CsaV3_4G008170/CsaV3_6G039880/CsaV3_3G000190/CsaV3_7G027610/CsaV3_1G036980/CsaV3_5G004700/CsaV3_2G013230/CsaV3_4G030920/CsaV3_1G029390/CsaV3_4G026200/CsaV3_1G030930/CsaV3_6G013960/CsaV3_6G034130/CsaV3_6G030890/CsaV3_3G026280/CsaV3_4G031860/CsaV3_2G015450/CsaV3_4G035330/CsaV3_4G035960/CsaV3_6G001170/CsaV3_2G032150/CsaV3_7G000700/CsaV3_5G000180	24	BP
GO:0071395	cellular response to jasmonic acid stimulus	7/642	39/13458	0.00220435	0.0315958	0.028977	CsaV3_3G030830/CsaV3_1G032370/CsaV3_6G007840/CsaV3_7G025370/CsaV3_6G038140/CsaV3_3G020850/CsaV3_6G051810	7	BP
GO:0019748	secondary metabolic process	13/642	111/13458	0.00238733	0.0338159	0.0310132	CsaV3_6G039710/CsaV3_4G002290/CsaV3_4G002330/CsaV3_6G039690/CsaV3_1G001820/CsaV3_6G039700/CsaV3_4G002310/CsaV3_1G033530/CsaV3_4G002300/CsaV3_2G030560/CsaV3_6G039680/CsaV3_4G002320/CsaV3_7G029060	13	BP
GO:2000022	regulation of jasmonic acid mediated signaling pathway	5/642	21/13458	0.00261574	0.0366204	0.0335852	CsaV3_3G030830/CsaV3_1G032370/CsaV3_6G007840/CsaV3_7G025370/CsaV3_6G051810	5	BP
GO:0009617	response to bacterium	11/642	89/13458	0.00330633	0.0457565	0.0419641	CsaV3_6G048550/CsaV3_1G012330/CsaV3_1G033530/CsaV3_2G004090/CsaV3_1G036490/CsaV3_5G025790/CsaV3_1G001140/CsaV3_7G007170/CsaV3_7G025370/CsaV3_7G007120/CsaV3_3G033480	11	BP
GO:0035435	phosphate ion transmembrane transport	4/642	14/13458	0.00349997	0.0478859	0.0439171	CsaV3_2G030390/CsaV3_2G030380/CsaV3_5G025280/CsaV3_6G045100	4	BP
GO:0009605	response to external stimulus	36/642	471/13458	0.00357271	0.0483319	0.0443261	CsaV3_3G037870/CsaV3_6G045670/CsaV3_6G048550/CsaV3_3G043480/CsaV3_1G012330/CsaV3_1G033530/CsaV3_6G041040/CsaV3_6G051170/CsaV3_3G037860/CsaV3_3G038070/CsaV3_5G025280/CsaV3_2G004090/CsaV3_4G006430/CsaV3_2G030560/CsaV3_1G036490/CsaV3_1G012170/CsaV3_1G036980/CsaV3_5G025790/CsaV3_4G027260/CsaV3_1G002260/CsaV3_1G001140/CsaV3_7G007170/CsaV3_1G012540/CsaV3_6G048830/CsaV3_7G025370/CsaV3_6G043590/CsaV3_7G0…	36	BP
KEGG pathways enriched by total DEGs in mlo11CR1 at 24 dpi
ID	Description	GeneRatio	BgRatio	pvalue	p.adjust	qvalue	geneID	Count	class
GO:0015979	photosynthesis	13/163	145/13458	2.17e-08	1.6e-05	1.42e-05	CsaV3_4G033870/CsaV3_1G032510/CsaV3_6G052210/CsaV3_7G002620/CsaV3_4G031720/CsaV3_6G013800/CsaV3_1G005600/CsaV3_1G002370/CsaV3_2G004030/CsaV3_4G006610/CsaV3_2G025120/CsaV3_6G005340/CsaV3_7G025030	13	BP
GO:0009768	photosynthesis, light harvesting in photosystem I	5/163	19/13458	2.48e-06	0.000918061	0.000814688	CsaV3_1G032510/CsaV3_7G002620/CsaV3_6G013800/CsaV3_1G005600/CsaV3_6G005340	5	BP
GO:0048523	negative regulation of cellular process	16/163	372/13458	1.16e-05	0.00284906	0.00252826	CsaV3_5G024660/CsaV3_5G025590/CsaV3_1G013900/CsaV3_1G013990/CsaV3_7G013760/CsaV3_1G013970/CsaV3_2G032400/CsaV3_7G013800/CsaV3_3G038520/CsaV3_6G040950/CsaV3_7G013790/CsaV3_6G036630/CsaV3_5G026780/CsaV3_4G023370/CsaV3_3G014270/CsaV3_4G000300	16	BP
GO:0009765	photosynthesis, light harvesting	5/163	30/13458	2.73e-05	0.00505109	0.00448235	CsaV3_1G032510/CsaV3_7G002620/CsaV3_6G013800/CsaV3_1G005600/CsaV3_6G005340	5	BP
GO:0006020	inositol metabolic process	4/163	17/13458	4.36e-05	0.00645133	0.00572491	CsaV3_2G001660/CsaV3_4G004810/CsaV3_UNG190490/CsaV3_3G048980	4	BP
GO:0019684	photosynthesis, light reaction	7/163	83/13458	6.45e-05	0.0079403	0.00704623	CsaV3_1G032510/CsaV3_7G002620/CsaV3_6G013800/CsaV3_1G005600/CsaV3_2G004030/CsaV3_4G006610/CsaV3_6G005340	7	BP
GO:0051172	negative regulation of nitrogen compound metabolic process	11/163	242/13458	0.000175702	0.014586	0.0129436	CsaV3_5G024660/CsaV3_5G025590/CsaV3_1G013900/CsaV3_1G013990/CsaV3_7G013760/CsaV3_1G013970/CsaV3_7G013800/CsaV3_6G040950/CsaV3_7G013790/CsaV3_3G014270/CsaV3_4G000300	11	BP
GO:0009308	amine metabolic process	7/163	98/13458	0.000184598	0.014586	0.0129436	CsaV3_1G040500/CsaV3_6G039600/CsaV3_1G013990/CsaV3_4G031290/CsaV3_1G013970/CsaV3_2G007750/CsaV3_5G003790	7	BP
GO:0018298	protein-chromophore linkage	5/163	45/13458	0.000202467	0.014586	0.0129436	CsaV3_1G032510/CsaV3_7G002620/CsaV3_6G013800/CsaV3_1G005600/CsaV3_6G005340	5	BP
GO:0010466	negative regulation of peptidase activity	6/163	71/13458	0.00021523	0.014586	0.0129436	CsaV3_5G025590/CsaV3_1G013900/CsaV3_7G013760/CsaV3_7G013800/CsaV3_7G013790/CsaV3_4G000300	6	BP
GO:0045861	negative regulation of proteolysis	6/163	72/13458	0.000232472	0.014586	0.0129436	CsaV3_5G025590/CsaV3_1G013900/CsaV3_7G013760/CsaV3_7G013800/CsaV3_7G013790/CsaV3_4G000300	6	BP
GO:0052547	regulation of peptidase activity	6/163	73/13458	0.000250783	0.014586	0.0129436	CsaV3_5G025590/CsaV3_1G013900/CsaV3_7G013760/CsaV3_7G013800/CsaV3_7G013790/CsaV3_4G000300	6	BP
GO:0051346	negative regulation of hydrolase activity	6/163	74/13458	0.000270211	0.014586	0.0129436	CsaV3_5G025590/CsaV3_1G013900/CsaV3_7G013760/CsaV3_7G013800/CsaV3_7G013790/CsaV3_4G000300	6	BP
GO:0031324	negative regulation of cellular metabolic process	11/163	255/13458	0.000276324	0.014586	0.0129436	CsaV3_5G024660/CsaV3_5G025590/CsaV3_1G013900/CsaV3_1G013990/CsaV3_7G013760/CsaV3_1G013970/CsaV3_7G013800/CsaV3_6G040950/CsaV3_7G013790/CsaV3_3G014270/CsaV3_4G000300	11	BP
GO:0048519	negative regulation of biological process	16/163	530/13458	0.000706393	0.0348016	0.030883	CsaV3_5G024660/CsaV3_5G025590/CsaV3_1G013900/CsaV3_1G013990/CsaV3_7G013760/CsaV3_1G013970/CsaV3_2G032400/CsaV3_7G013800/CsaV3_3G038520/CsaV3_6G040950/CsaV3_7G013790/CsaV3_6G036630/CsaV3_5G026780/CsaV3_4G023370/CsaV3_3G014270/CsaV3_4G000300	16	BP
GO:0009736	cytokinin-activated signaling pathway	4/163	37/13458	0.00100317	0.0436083	0.038698	CsaV3_3G038520/CsaV3_4G023370/CsaV3_5G034460/CsaV3_5G028870	4	BP
GO:0071368	cellular response to cytokinin stimulus	4/163	37/13458	0.00100317	0.0436083	0.038698	CsaV3_3G038520/CsaV3_4G023370/CsaV3_5G034460/CsaV3_5G028870	4	BP
GO:0051336	regulation of hydrolase activity	7/163	131/13458	0.00106802	0.0438482	0.0389109	CsaV3_5G025590/CsaV3_1G013900/CsaV3_7G013760/CsaV3_7G013800/CsaV3_7G013790/CsaV3_2G030780/CsaV3_4G000300	7	BP
KEGG pathways enriched by total DEGs in mlo8CR1mlo11CR1 at 24 dpi
ID	Description	GeneRatio	BgRatio	pvalue	p.adjust	qvalue	geneID	Count	class
GO:0006468	protein phosphorylation	139/829	1125/13458	3.43059e-16	4.45977e-13	4.05893e-13	CsaV3_4G023940/CsaV3_6G042730/CsaV3_7G027070/CsaV3_6G049310/CsaV3_1G032940/CsaV3_4G023950/CsaV3_1G033530/CsaV3_4G037780/CsaV3_3G002160/CsaV3_6G049370/CsaV3_7G035180/CsaV3_1G000910/CsaV3_1G006870/CsaV3_1G011490/CsaV3_1G003980/CsaV3_5G014710/CsaV3_4G011890/CsaV3_6G049320/CsaV3_1G006880/CsaV3_2G026340/CsaV3_5G033770/CsaV3_4G007620/CsaV3_4G032880/CsaV3_6G002710/CsaV3_7G035130/CsaV3_4G027260/CsaV3_3G0…	139	BP
GO:0006952	defense response	79/829	512/13458	1.86996e-14	1.21547e-11	1.10623e-11	CsaV3_3G037870/CsaV3_2G004870/CsaV3_6G045670/CsaV3_1G033530/CsaV3_3G014550/CsaV3_4G006430/CsaV3_5G031770/CsaV3_1G012540/CsaV3_1G038880/CsaV3_3G017350/CsaV3_2G008260/CsaV3_3G005930/CsaV3_5G025790/CsaV3_4G003630/CsaV3_4G027260/CsaV3_5G039760/CsaV3_6G051170/CsaV3_2G009780/CsaV3_7G007170/CsaV3_1G036490/CsaV3_7G007120/CsaV3_1G001140/CsaV3_5G039660/CsaV3_2G012970/CsaV3_3G043480/CsaV3_5G034250/CsaV3_5G0…	79	BP
GO:0016310	phosphorylation	168/829	1671/13458	2.58752e-11	1.12126e-08	1.02048e-08	CsaV3_4G023940/CsaV3_6G042730/CsaV3_7G027070/CsaV3_6G049310/CsaV3_1G032940/CsaV3_4G023950/CsaV3_1G033530/CsaV3_4G037780/CsaV3_3G002160/CsaV3_6G049370/CsaV3_7G035180/CsaV3_1G000910/CsaV3_1G006870/CsaV3_1G011490/CsaV3_2G008260/CsaV3_1G003980/CsaV3_5G014710/CsaV3_4G011890/CsaV3_6G049320/CsaV3_1G006880/CsaV3_2G026340/CsaV3_5G033770/CsaV3_4G007620/CsaV3_4G032880/CsaV3_6G002710/CsaV3_7G035130/CsaV3_1G0…	168	BP
GO:0009800	cinnamic acid biosynthetic process	10/829	15/13458	1.68854e-09	4.39021e-07	3.99562e-07	CsaV3_6G039710/CsaV3_6G039700/CsaV3_4G002290/CsaV3_6G039690/CsaV3_4G002310/CsaV3_6G039680/CsaV3_4G002330/CsaV3_4G002300/CsaV3_4G002320/CsaV3_6G039720	10	BP
GO:0009803	cinnamic acid metabolic process	10/829	15/13458	1.68854e-09	4.39021e-07	3.99562e-07	CsaV3_6G039710/CsaV3_6G039700/CsaV3_4G002290/CsaV3_6G039690/CsaV3_4G002310/CsaV3_6G039680/CsaV3_4G002330/CsaV3_4G002300/CsaV3_4G002320/CsaV3_6G039720	10	BP
GO:0007154	cell communication	115/829	1079/13458	2.41883e-09	5.24079e-07	4.76975e-07	CsaV3_2G014330/CsaV3_6G010170/CsaV3_1G032940/CsaV3_2G004870/CsaV3_4G035330/CsaV3_1G033530/CsaV3_4G037780/CsaV3_4G030920/CsaV3_5G031770/CsaV3_1G012540/CsaV3_1G011490/CsaV3_2G008260/CsaV3_6G047170/CsaV3_4G011890/CsaV3_4G027260/CsaV3_1G034080/CsaV3_5G039760/CsaV3_6G051170/CsaV3_2G009780/CsaV3_1G008790/CsaV3_3G000190/CsaV3_3G005830/CsaV3_7G007170/CsaV3_1G036490/CsaV3_7G007120/CsaV3_4G027270/CsaV3_1G0…	115	BP
GO:0007166	cell surface receptor signaling pathway	22/829	84/13458	4.33939e-09	8.05887e-07	7.33455e-07	CsaV3_6G010170/CsaV3_1G032940/CsaV3_4G037780/CsaV3_6G047170/CsaV3_1G034080/CsaV3_1G008790/CsaV3_7G007170/CsaV3_7G007120/CsaV3_1G001140/CsaV3_6G001360/CsaV3_4G005650/CsaV3_6G031250/CsaV3_3G033480/CsaV3_1G029440/CsaV3_4G025190/CsaV3_6G031300/CsaV3_7G006290/CsaV3_1G012330/CsaV3_3G034700/CsaV3_3G034690/CsaV3_1G033060/CsaV3_2G015860	22	BP
GO:0050896	response to stimulus	233/829	2705/13458	7.04601e-09	1.14498e-06	1.04207e-06	CsaV3_2G014330/CsaV3_6G010170/CsaV3_1G032940/CsaV3_3G037870/CsaV3_2G004870/CsaV3_6G045670/CsaV3_4G035330/CsaV3_3G008590/CsaV3_1G033530/CsaV3_4G037780/CsaV3_4G030920/CsaV3_3G014550/CsaV3_4G006430/CsaV3_1G030800/CsaV3_5G031770/CsaV3_1G012540/CsaV3_1G038880/CsaV3_3G016800/CsaV3_3G017350/CsaV3_2G008260/CsaV3_3G005930/CsaV3_6G047170/CsaV3_4G011890/CsaV3_5G025790/CsaV3_4G003630/CsaV3_4G027260/CsaV3_6G0…	233	BP
GO:0098542	defense response to other organism	41/829	251/13458	8.33112e-09	1.20338e-06	1.09523e-06	CsaV3_3G037870/CsaV3_6G045670/CsaV3_1G033530/CsaV3_4G006430/CsaV3_1G012540/CsaV3_3G005930/CsaV3_5G025790/CsaV3_4G027260/CsaV3_6G051170/CsaV3_7G007170/CsaV3_1G036490/CsaV3_7G007120/CsaV3_1G001140/CsaV3_2G012970/CsaV3_3G043480/CsaV3_5G034250/CsaV3_5G027960/CsaV3_3G038070/CsaV3_1G002640/CsaV3_3G037860/CsaV3_3G028400/CsaV3_1G014330/CsaV3_6G041040/CsaV3_2G004090/CsaV3_3G033480/CsaV3_5G028000/CsaV3_4G0…	41	BP
GO:0006464	cellular protein modification process	200/829	2295/13458	5.41116e-08	6.39501e-06	5.82023e-06	CsaV3_6G010170/CsaV3_4G023940/CsaV3_6G042730/CsaV3_7G027070/CsaV3_6G049310/CsaV3_1G032940/CsaV3_4G023950/CsaV3_7G005840/CsaV3_5G031040/CsaV3_1G033530/CsaV3_4G037780/CsaV3_3G002160/CsaV3_5G039600/CsaV3_1G009260/CsaV3_6G049370/CsaV3_7G035180/CsaV3_1G000910/CsaV3_3G047510/CsaV3_1G006870/CsaV3_1G011490/CsaV3_2G010640/CsaV3_1G044550/CsaV3_1G003980/CsaV3_6G028560/CsaV3_5G014710/CsaV3_4G011890/CsaV3_6G0…	200	BP
GO:0036211	protein modification process	200/829	2295/13458	5.41116e-08	6.39501e-06	5.82023e-06	CsaV3_6G010170/CsaV3_4G023940/CsaV3_6G042730/CsaV3_7G027070/CsaV3_6G049310/CsaV3_1G032940/CsaV3_4G023950/CsaV3_7G005840/CsaV3_5G031040/CsaV3_1G033530/CsaV3_4G037780/CsaV3_3G002160/CsaV3_5G039600/CsaV3_1G009260/CsaV3_6G049370/CsaV3_7G035180/CsaV3_1G000910/CsaV3_3G047510/CsaV3_1G006870/CsaV3_1G011490/CsaV3_2G010640/CsaV3_1G044550/CsaV3_1G003980/CsaV3_6G028560/CsaV3_5G014710/CsaV3_4G011890/CsaV3_6G0…	200	BP
GO:0006559	L-phenylalanine catabolic process	10/829	20/13458	7.821e-08	7.821e-06	7.11806e-06	CsaV3_6G039710/CsaV3_6G039700/CsaV3_4G002290/CsaV3_6G039690/CsaV3_4G002310/CsaV3_6G039680/CsaV3_4G002330/CsaV3_4G002300/CsaV3_4G002320/CsaV3_6G039720	10	BP
GO:1902222	erythrose 4-phosphate/phosphoenolpyruvate family amino acid catabolic process	10/829	20/13458	7.821e-08	7.821e-06	7.11806e-06	CsaV3_6G039710/CsaV3_6G039700/CsaV3_4G002290/CsaV3_6G039690/CsaV3_4G002310/CsaV3_6G039680/CsaV3_4G002330/CsaV3_4G002300/CsaV3_4G002320/CsaV3_6G039720	10	BP
GO:0006793	phosphorus metabolic process	202/829	2343/13458	1.04477e-07	9.70145e-06	8.8295e-06	CsaV3_4G023940/CsaV3_6G042730/CsaV3_7G027070/CsaV3_6G049310/CsaV3_1G032940/CsaV3_3G016150/CsaV3_4G023950/CsaV3_7G005840/CsaV3_1G033530/CsaV3_4G037780/CsaV3_3G002160/CsaV3_6G049370/CsaV3_7G035180/CsaV3_1G000910/CsaV3_3G003480/CsaV3_3G047510/CsaV3_1G006870/CsaV3_1G011490/CsaV3_2G008260/CsaV3_1G044550/CsaV3_1G003980/CsaV3_6G028560/CsaV3_5G014710/CsaV3_4G011890/CsaV3_6G049320/CsaV3_1G006880/CsaV3_2G0…	202	BP
GO:0009607	response to biotic stimulus	48/829	349/13458	1.25097e-07	1.08417e-05	9.86728e-06	CsaV3_3G037870/CsaV3_6G045670/CsaV3_1G033530/CsaV3_4G006430/CsaV3_5G031770/CsaV3_1G012540/CsaV3_3G005930/CsaV3_5G025790/CsaV3_4G027260/CsaV3_6G051170/CsaV3_7G007170/CsaV3_1G036490/CsaV3_7G007120/CsaV3_1G001140/CsaV3_2G012970/CsaV3_3G043480/CsaV3_5G034250/CsaV3_5G027960/CsaV3_3G038070/CsaV3_1G002640/CsaV3_6G047900/CsaV3_3G037860/CsaV3_3G028400/CsaV3_3G018710/CsaV3_1G014330/CsaV3_6G041040/CsaV3_2G0…	48	BP
GO:0006558	L-phenylalanine metabolic process	11/829	26/13458	1.49041e-07	1.13973e-05	1.03729e-05	CsaV3_6G039710/CsaV3_6G039700/CsaV3_4G002290/CsaV3_6G039690/CsaV3_4G002310/CsaV3_6G039680/CsaV3_4G002330/CsaV3_1G014510/CsaV3_4G002300/CsaV3_4G002320/CsaV3_6G039720	11	BP
GO:1902221	erythrose 4-phosphate/phosphoenolpyruvate family amino acid metabolic process	11/829	26/13458	1.49041e-07	1.13973e-05	1.03729e-05	CsaV3_6G039710/CsaV3_6G039700/CsaV3_4G002290/CsaV3_6G039690/CsaV3_4G002310/CsaV3_6G039680/CsaV3_4G002330/CsaV3_1G014510/CsaV3_4G002300/CsaV3_4G002320/CsaV3_6G039720	11	BP
GO:0006796	phosphate-containing compound metabolic process	198/829	2308/13458	2.13849e-07	1.54447e-05	1.40565e-05	CsaV3_4G023940/CsaV3_6G042730/CsaV3_7G027070/CsaV3_6G049310/CsaV3_1G032940/CsaV3_3G016150/CsaV3_4G023950/CsaV3_7G005840/CsaV3_1G033530/CsaV3_4G037780/CsaV3_3G002160/CsaV3_6G049370/CsaV3_7G035180/CsaV3_1G000910/CsaV3_3G003480/CsaV3_3G047510/CsaV3_1G006870/CsaV3_1G011490/CsaV3_2G008260/CsaV3_1G044550/CsaV3_1G003980/CsaV3_6G028560/CsaV3_5G014710/CsaV3_4G011890/CsaV3_6G049320/CsaV3_1G006880/CsaV3_2G0…	198	BP
GO:0043207	response to external biotic stimulus	44/829	315/13458	2.70924e-07	1.76101e-05	1.60273e-05	CsaV3_3G037870/CsaV3_6G045670/CsaV3_1G033530/CsaV3_4G006430/CsaV3_1G012540/CsaV3_3G005930/CsaV3_5G025790/CsaV3_4G027260/CsaV3_6G051170/CsaV3_7G007170/CsaV3_1G036490/CsaV3_7G007120/CsaV3_1G001140/CsaV3_2G012970/CsaV3_3G043480/CsaV3_5G034250/CsaV3_5G027960/CsaV3_3G038070/CsaV3_1G002640/CsaV3_3G037860/CsaV3_3G028400/CsaV3_3G018710/CsaV3_1G014330/CsaV3_6G041040/CsaV3_2G004090/CsaV3_3G033480/CsaV3_5G0…	44	BP
GO:0051707	response to other organism	44/829	315/13458	2.70924e-07	1.76101e-05	1.60273e-05	CsaV3_3G037870/CsaV3_6G045670/CsaV3_1G033530/CsaV3_4G006430/CsaV3_1G012540/CsaV3_3G005930/CsaV3_5G025790/CsaV3_4G027260/CsaV3_6G051170/CsaV3_7G007170/CsaV3_1G036490/CsaV3_7G007120/CsaV3_1G001140/CsaV3_2G012970/CsaV3_3G043480/CsaV3_5G034250/CsaV3_5G027960/CsaV3_3G038070/CsaV3_1G002640/CsaV3_3G037860/CsaV3_3G028400/CsaV3_3G018710/CsaV3_1G014330/CsaV3_6G041040/CsaV3_2G004090/CsaV3_3G033480/CsaV3_5G0…	44	BP
GO:0044419	interspecies interaction between organisms	45/829	327/13458	3.05753e-07	1.89276e-05	1.72264e-05	CsaV3_3G037870/CsaV3_6G045670/CsaV3_1G033530/CsaV3_4G006430/CsaV3_1G012540/CsaV3_3G005930/CsaV3_5G025790/CsaV3_4G027260/CsaV3_6G051170/CsaV3_7G007170/CsaV3_1G036490/CsaV3_7G007120/CsaV3_1G001140/CsaV3_5G033730/CsaV3_2G012970/CsaV3_3G043480/CsaV3_5G034250/CsaV3_5G027960/CsaV3_3G038070/CsaV3_1G002640/CsaV3_3G037860/CsaV3_3G028400/CsaV3_3G018710/CsaV3_1G014330/CsaV3_6G041040/CsaV3_2G004090/CsaV3_3G0…	45	BP
GO:0007165	signal transduction	97/829	947/13458	3.38455e-07	1.99996e-05	1.82021e-05	CsaV3_2G014330/CsaV3_6G010170/CsaV3_1G032940/CsaV3_2G004870/CsaV3_4G035330/CsaV3_1G033530/CsaV3_4G037780/CsaV3_4G030920/CsaV3_5G031770/CsaV3_1G012540/CsaV3_2G008260/CsaV3_6G047170/CsaV3_4G011890/CsaV3_4G027260/CsaV3_1G034080/CsaV3_5G039760/CsaV3_6G051170/CsaV3_2G009780/CsaV3_1G008790/CsaV3_3G000190/CsaV3_7G007170/CsaV3_1G036490/CsaV3_7G007120/CsaV3_1G001140/CsaV3_5G039660/CsaV3_6G001360/CsaV3_4G0…	97	BP
GO:0023052	signaling	97/829	956/13458	5.23957e-07	2.9615e-05	2.69532e-05	CsaV3_2G014330/CsaV3_6G010170/CsaV3_1G032940/CsaV3_2G004870/CsaV3_4G035330/CsaV3_1G033530/CsaV3_4G037780/CsaV3_4G030920/CsaV3_5G031770/CsaV3_1G012540/CsaV3_2G008260/CsaV3_6G047170/CsaV3_4G011890/CsaV3_4G027260/CsaV3_1G034080/CsaV3_5G039760/CsaV3_6G051170/CsaV3_2G009780/CsaV3_1G008790/CsaV3_3G000190/CsaV3_7G007170/CsaV3_1G036490/CsaV3_7G007120/CsaV3_1G001140/CsaV3_5G039660/CsaV3_6G001360/CsaV3_4G0…	97	BP
GO:0009074	aromatic amino acid family catabolic process	10/829	24/13458	6.61871e-07	3.58513e-05	3.26291e-05	CsaV3_6G039710/CsaV3_6G039700/CsaV3_4G002290/CsaV3_6G039690/CsaV3_4G002310/CsaV3_6G039680/CsaV3_4G002330/CsaV3_4G002300/CsaV3_4G002320/CsaV3_6G039720	10	BP
GO:0050789	regulation of biological process	271/829	3425/13458	8.68053e-07	4.51388e-05	4.10818e-05	CsaV3_2G014330/CsaV3_6G010170/CsaV3_2G032920/CsaV3_6G016180/CsaV3_1G032940/CsaV3_3G022810/CsaV3_2G004870/CsaV3_6G045670/CsaV3_4G035330/CsaV3_1G033530/CsaV3_4G037780/CsaV3_4G030920/CsaV3_4G006430/CsaV3_1G030800/CsaV3_5G031770/CsaV3_1G012540/CsaV3_4G008680/CsaV3_2G008260/CsaV3_6G047170/CsaV3_4G011890/CsaV3_4G006480/CsaV3_3G003710/CsaV3_7G000520/CsaV3_5G011210/CsaV3_7G031430/CsaV3_5G005890/CsaV3_3G0…	271	BP
GO:0042537	benzene-containing compound metabolic process	13/829	44/13458	1.45676e-06	7.20324e-05	6.55582e-05	CsaV3_1G012540/CsaV3_6G039710/CsaV3_6G051170/CsaV3_6G039700/CsaV3_4G002290/CsaV3_6G039690/CsaV3_4G002310/CsaV3_6G039680/CsaV3_4G002330/CsaV3_1G043960/CsaV3_4G002300/CsaV3_4G002320/CsaV3_6G039720	13	BP
GO:0042221	response to chemical	106/829	1096/13458	1.49606e-06	7.20324e-05	6.55582e-05	CsaV3_4G035330/CsaV3_3G008590/CsaV3_1G033530/CsaV3_4G030920/CsaV3_5G031770/CsaV3_1G012540/CsaV3_3G016800/CsaV3_4G027260/CsaV3_6G032480/CsaV3_6G051170/CsaV3_6G039880/CsaV3_3G000190/CsaV3_1G036490/CsaV3_3G043480/CsaV3_5G027960/CsaV3_3G038070/CsaV3_5G014650/CsaV3_6G022190/CsaV3_6G045380/CsaV3_4G023620/CsaV3_5G035690/CsaV3_5G012840/CsaV3_5G027600/CsaV3_3G028400/CsaV3_6G050560/CsaV3_2G028400/CsaV3_1G0…	106	BP
GO:0010033	response to organic substance	77/829	739/13458	3.21416e-06	0.000149229	0.000135816	CsaV3_4G035330/CsaV3_1G033530/CsaV3_4G030920/CsaV3_5G031770/CsaV3_1G012540/CsaV3_4G027260/CsaV3_6G051170/CsaV3_6G039880/CsaV3_3G000190/CsaV3_1G036490/CsaV3_5G027960/CsaV3_3G038070/CsaV3_5G014650/CsaV3_6G022190/CsaV3_5G035690/CsaV3_6G050560/CsaV3_2G028400/CsaV3_3G030830/CsaV3_5G005220/CsaV3_2G012870/CsaV3_5G006930/CsaV3_2G033250/CsaV3_6G042110/CsaV3_6G022570/CsaV3_UNG022130/CsaV3_6G001990/CsaV3_7G…	77	BP
GO:0120254	olefinic compound metabolic process	11/829	34/13458	3.49892e-06	0.000156848	0.000142751	CsaV3_6G039710/CsaV3_6G039700/CsaV3_4G002290/CsaV3_6G039690/CsaV3_4G002310/CsaV3_6G039680/CsaV3_4G002330/CsaV3_4G002300/CsaV3_4G007140/CsaV3_4G002320/CsaV3_6G039720	11	BP
GO:0006950	response to stress	127/829	1402/13458	3.88835e-06	0.000168495	0.000153351	CsaV3_3G037870/CsaV3_2G004870/CsaV3_6G045670/CsaV3_3G008590/CsaV3_1G033530/CsaV3_3G014550/CsaV3_4G006430/CsaV3_1G030800/CsaV3_5G031770/CsaV3_1G012540/CsaV3_1G038880/CsaV3_3G017350/CsaV3_2G008260/CsaV3_3G005930/CsaV3_5G025790/CsaV3_4G003630/CsaV3_4G027260/CsaV3_6G032480/CsaV3_5G033980/CsaV3_5G039760/CsaV3_6G051170/CsaV3_2G009780/CsaV3_7G007170/CsaV3_1G036490/CsaV3_7G007120/CsaV3_5G013620/CsaV3_5G0…	127	BP
GO:0050794	regulation of cellular process	245/829	3117/13458	6.76868e-06	0.000280911	0.000255663	CsaV3_2G014330/CsaV3_6G010170/CsaV3_1G032940/CsaV3_3G022810/CsaV3_2G004870/CsaV3_4G035330/CsaV3_1G033530/CsaV3_4G037780/CsaV3_4G030920/CsaV3_5G031770/CsaV3_1G012540/CsaV3_4G008680/CsaV3_2G008260/CsaV3_6G047170/CsaV3_4G011890/CsaV3_4G006480/CsaV3_3G003710/CsaV3_7G000520/CsaV3_5G011210/CsaV3_7G031430/CsaV3_5G005890/CsaV3_3G015290/CsaV3_3G022730/CsaV3_4G027260/CsaV3_6G032480/CsaV3_5G033980/CsaV3_1G0…	245	BP
GO:0009605	response to external stimulus	54/829	471/13458	6.91472e-06	0.000280911	0.000255663	CsaV3_3G037870/CsaV3_6G045670/CsaV3_1G033530/CsaV3_4G006430/CsaV3_1G012540/CsaV3_3G005930/CsaV3_5G025790/CsaV3_4G027260/CsaV3_6G051170/CsaV3_7G007170/CsaV3_1G036490/CsaV3_7G007120/CsaV3_1G001140/CsaV3_2G012970/CsaV3_3G043480/CsaV3_5G034250/CsaV3_5G027960/CsaV3_1G002260/CsaV3_3G038070/CsaV3_1G002640/CsaV3_5G025280/CsaV3_1G012170/CsaV3_3G037860/CsaV3_3G028400/CsaV3_3G018710/CsaV3_1G014330/CsaV3_6G0…	54	BP
GO:0065007	biological regulation	299/829	3949/13458	9.53409e-06	0.000368378	0.000335269	CsaV3_2G014330/CsaV3_6G010170/CsaV3_2G032920/CsaV3_6G016180/CsaV3_1G032940/CsaV3_3G022810/CsaV3_2G004870/CsaV3_6G045670/CsaV3_4G035330/CsaV3_1G033530/CsaV3_4G037780/CsaV3_4G030920/CsaV3_4G036940/CsaV3_4G006430/CsaV3_1G030800/CsaV3_5G031770/CsaV3_1G012540/CsaV3_4G008680/CsaV3_2G008260/CsaV3_6G047170/CsaV3_4G011890/CsaV3_4G006480/CsaV3_3G003710/CsaV3_7G000520/CsaV3_5G011210/CsaV3_7G031430/CsaV3_5G0…	299	BP
GO:0009725	response to hormone	64/829	598/13458	9.6345e-06	0.000368378	0.000335269	CsaV3_4G035330/CsaV3_4G030920/CsaV3_5G031770/CsaV3_4G027260/CsaV3_6G039880/CsaV3_3G000190/CsaV3_1G036490/CsaV3_3G038070/CsaV3_5G014650/CsaV3_5G035690/CsaV3_6G050560/CsaV3_3G030830/CsaV3_5G005220/CsaV3_2G012870/CsaV3_2G033250/CsaV3_6G042110/CsaV3_6G022570/CsaV3_UNG022130/CsaV3_6G001990/CsaV3_6G013960/CsaV3_3G012170/CsaV3_6G007840/CsaV3_5G031910/CsaV3_6G030890/CsaV3_6G048550/CsaV3_1G032370/CsaV3_1G…	64	BP
GO:0070887	cellular response to chemical stimulus	71/829	686/13458	9.96244e-06	0.000370033	0.000336775	CsaV3_4G035330/CsaV3_4G030920/CsaV3_5G031770/CsaV3_1G012540/CsaV3_4G027260/CsaV3_6G051170/CsaV3_3G000190/CsaV3_1G036490/CsaV3_3G043480/CsaV3_5G027960/CsaV3_5G014650/CsaV3_4G023620/CsaV3_5G035690/CsaV3_5G012840/CsaV3_5G027600/CsaV3_6G050560/CsaV3_2G028400/CsaV3_1G031530/CsaV3_6G019040/CsaV3_3G030830/CsaV3_5G005220/CsaV3_2G012870/CsaV3_6G048830/CsaV3_2G033250/CsaV3_6G042110/CsaV3_6G022570/CsaV3_7G0…	71	BP
GO:0009719	response to endogenous stimulus	64/829	600/13458	1.07234e-05	0.000387234	0.00035243	CsaV3_4G035330/CsaV3_4G030920/CsaV3_5G031770/CsaV3_4G027260/CsaV3_6G039880/CsaV3_3G000190/CsaV3_1G036490/CsaV3_3G038070/CsaV3_5G014650/CsaV3_5G035690/CsaV3_6G050560/CsaV3_3G030830/CsaV3_5G005220/CsaV3_2G012870/CsaV3_2G033250/CsaV3_6G042110/CsaV3_6G022570/CsaV3_UNG022130/CsaV3_6G001990/CsaV3_6G013960/CsaV3_3G012170/CsaV3_6G007840/CsaV3_5G031910/CsaV3_6G030890/CsaV3_6G048550/CsaV3_1G032370/CsaV3_1G…	64	BP
GO:0120255	olefinic compound biosynthetic process	10/829	33/13458	1.87903e-05	0.000660201	0.000600863	CsaV3_6G039710/CsaV3_6G039700/CsaV3_4G002290/CsaV3_6G039690/CsaV3_4G002310/CsaV3_6G039680/CsaV3_4G002330/CsaV3_4G002300/CsaV3_4G002320/CsaV3_6G039720	10	BP
GO:0051716	cellular response to stimulus	138/829	1619/13458	3.27773e-05	0.00112133	0.00102054	CsaV3_2G014330/CsaV3_6G010170/CsaV3_1G032940/CsaV3_2G004870/CsaV3_4G035330/CsaV3_1G033530/CsaV3_4G037780/CsaV3_4G030920/CsaV3_5G031770/CsaV3_1G012540/CsaV3_2G008260/CsaV3_3G005930/CsaV3_6G047170/CsaV3_4G011890/CsaV3_4G027260/CsaV3_5G033980/CsaV3_1G034080/CsaV3_5G039760/CsaV3_6G051170/CsaV3_2G009780/CsaV3_1G008790/CsaV3_3G000190/CsaV3_7G007170/CsaV3_1G036490/CsaV3_7G007120/CsaV3_5G001900/CsaV3_2G0…	138	BP
GO:0042742	defense response to bacterium	15/829	75/13458	4.32511e-05	0.0014417	0.00131212	CsaV3_1G033530/CsaV3_5G025790/CsaV3_7G007170/CsaV3_1G036490/CsaV3_7G007120/CsaV3_1G001140/CsaV3_2G004090/CsaV3_3G033480/CsaV3_4G025190/CsaV3_6G048550/CsaV3_7G025370/CsaV3_1G012330/CsaV3_1G007430/CsaV3_3G034700/CsaV3_3G034690	15	BP
GO:1901606	alpha-amino acid catabolic process	14/829	70/13458	7.7285e-05	0.00251176	0.00228601	CsaV3_6G039710/CsaV3_5G020650/CsaV3_6G039700/CsaV3_4G002290/CsaV3_6G039690/CsaV3_4G002310/CsaV3_6G039680/CsaV3_4G002330/CsaV3_4G002300/CsaV3_1G043650/CsaV3_4G002320/CsaV3_2G015310/CsaV3_6G039720/CsaV3_5G017290	14	BP
GO:0009617	response to bacterium	16/829	89/13458	9.4311e-05	0.00299035	0.00272158	CsaV3_1G033530/CsaV3_5G025790/CsaV3_7G007170/CsaV3_1G036490/CsaV3_7G007120/CsaV3_1G001140/CsaV3_2G004090/CsaV3_3G033480/CsaV3_4G025190/CsaV3_6G048550/CsaV3_7G025370/CsaV3_1G012330/CsaV3_1G007430/CsaV3_3G034700/CsaV3_3G034690/CsaV3_3G041510	16	BP
GO:0043412	macromolecule modification	200/829	2580/13458	0.000157172	0.00486486	0.00442761	CsaV3_6G010170/CsaV3_4G023940/CsaV3_6G042730/CsaV3_7G027070/CsaV3_6G049310/CsaV3_1G032940/CsaV3_4G023950/CsaV3_7G005840/CsaV3_5G031040/CsaV3_1G033530/CsaV3_4G037780/CsaV3_3G002160/CsaV3_5G039600/CsaV3_1G009260/CsaV3_6G049370/CsaV3_7G035180/CsaV3_1G000910/CsaV3_3G047510/CsaV3_1G006870/CsaV3_1G011490/CsaV3_2G010640/CsaV3_1G044550/CsaV3_1G003980/CsaV3_6G028560/CsaV3_5G014710/CsaV3_4G011890/CsaV3_6G0…	200	BP
GO:0006355	regulation of transcription, DNA-templated	135/829	1635/13458	0.000176236	0.00509125	0.00463366	CsaV3_4G008680/CsaV3_4G006480/CsaV3_3G003710/CsaV3_7G000520/CsaV3_5G011210/CsaV3_7G031430/CsaV3_5G005890/CsaV3_3G015290/CsaV3_3G022730/CsaV3_6G032480/CsaV3_5G033980/CsaV3_7G025000/CsaV3_3G007980/CsaV3_6G016730/CsaV3_4G013420/CsaV3_2G017720/CsaV3_3G033350/CsaV3_1G002260/CsaV3_7G003470/CsaV3_4G034490/CsaV3_6G045380/CsaV3_3G021980/CsaV3_3G026520/CsaV3_6G015610/CsaV3_6G048390/CsaV3_1G012520/CsaV3_2G0…	135	BP
GO:1903506	regulation of nucleic acid-templated transcription	135/829	1635/13458	0.000176236	0.00509125	0.00463366	CsaV3_4G008680/CsaV3_4G006480/CsaV3_3G003710/CsaV3_7G000520/CsaV3_5G011210/CsaV3_7G031430/CsaV3_5G005890/CsaV3_3G015290/CsaV3_3G022730/CsaV3_6G032480/CsaV3_5G033980/CsaV3_7G025000/CsaV3_3G007980/CsaV3_6G016730/CsaV3_4G013420/CsaV3_2G017720/CsaV3_3G033350/CsaV3_1G002260/CsaV3_7G003470/CsaV3_4G034490/CsaV3_6G045380/CsaV3_3G021980/CsaV3_3G026520/CsaV3_6G015610/CsaV3_6G048390/CsaV3_1G012520/CsaV3_2G0…	135	BP
GO:2001141	regulation of RNA biosynthetic process	135/829	1635/13458	0.000176236	0.00509125	0.00463366	CsaV3_4G008680/CsaV3_4G006480/CsaV3_3G003710/CsaV3_7G000520/CsaV3_5G011210/CsaV3_7G031430/CsaV3_5G005890/CsaV3_3G015290/CsaV3_3G022730/CsaV3_6G032480/CsaV3_5G033980/CsaV3_7G025000/CsaV3_3G007980/CsaV3_6G016730/CsaV3_4G013420/CsaV3_2G017720/CsaV3_3G033350/CsaV3_1G002260/CsaV3_7G003470/CsaV3_4G034490/CsaV3_6G045380/CsaV3_3G021980/CsaV3_3G026520/CsaV3_6G015610/CsaV3_6G048390/CsaV3_1G012520/CsaV3_2G0…	135	BP
GO:0009063	cellular amino acid catabolic process	14/829	76/13458	0.000194852	0.00550669	0.00501176	CsaV3_6G039710/CsaV3_5G020650/CsaV3_6G039700/CsaV3_4G002290/CsaV3_6G039690/CsaV3_4G002310/CsaV3_6G039680/CsaV3_4G002330/CsaV3_4G002300/CsaV3_1G043650/CsaV3_4G002320/CsaV3_2G015310/CsaV3_6G039720/CsaV3_5G017290	14	BP
GO:0071310	cellular response to organic substance	49/829	471/13458	0.000212991	0.00589124	0.00536174	CsaV3_4G035330/CsaV3_4G030920/CsaV3_5G031770/CsaV3_1G012540/CsaV3_4G027260/CsaV3_6G051170/CsaV3_3G000190/CsaV3_1G036490/CsaV3_5G027960/CsaV3_5G014650/CsaV3_5G035690/CsaV3_6G050560/CsaV3_2G028400/CsaV3_3G030830/CsaV3_5G005220/CsaV3_2G012870/CsaV3_2G033250/CsaV3_6G042110/CsaV3_6G022570/CsaV3_6G001990/CsaV3_6G013960/CsaV3_3G012170/CsaV3_6G007840/CsaV3_5G031910/CsaV3_6G030890/CsaV3_3G028430/CsaV3_1G0…	49	BP
GO:0051252	regulation of RNA metabolic process	136/829	1673/13458	0.000329228	0.00888893	0.00809001	CsaV3_4G008680/CsaV3_4G006480/CsaV3_3G003710/CsaV3_7G000520/CsaV3_5G011210/CsaV3_7G031430/CsaV3_5G005890/CsaV3_3G015290/CsaV3_3G022730/CsaV3_6G032480/CsaV3_5G033980/CsaV3_7G025000/CsaV3_3G007980/CsaV3_6G016730/CsaV3_4G013420/CsaV3_2G017720/CsaV3_3G033350/CsaV3_1G002260/CsaV3_7G003470/CsaV3_4G034490/CsaV3_6G045380/CsaV3_3G021980/CsaV3_3G026520/CsaV3_6G015610/CsaV3_6G048390/CsaV3_1G012520/CsaV3_2G0…	136	BP
GO:0050832	defense response to fungus	14/829	80/13458	0.000340111	0.00888893	0.00809001	CsaV3_1G033530/CsaV3_4G006430/CsaV3_4G027260/CsaV3_1G036490/CsaV3_2G012970/CsaV3_3G043480/CsaV3_3G038070/CsaV3_3G028400/CsaV3_2G004090/CsaV3_5G028000/CsaV3_5G030220/CsaV3_6G048280/CsaV3_6G047720/CsaV3_6G041140	14	BP
GO:0044550	secondary metabolite biosynthetic process	12/829	62/13458	0.000341882	0.00888893	0.00809001	CsaV3_1G033530/CsaV3_6G039710/CsaV3_6G039700/CsaV3_4G002290/CsaV3_6G039690/CsaV3_4G002310/CsaV3_6G039680/CsaV3_4G002330/CsaV3_1G001820/CsaV3_4G002300/CsaV3_4G002320/CsaV3_6G039720	12	BP
GO:0009755	hormone-mediated signaling pathway	43/829	406/13458	0.00035029	0.00892895	0.00812643	CsaV3_4G035330/CsaV3_4G030920/CsaV3_5G031770/CsaV3_4G027260/CsaV3_3G000190/CsaV3_1G036490/CsaV3_5G014650/CsaV3_5G035690/CsaV3_6G050560/CsaV3_3G030830/CsaV3_5G005220/CsaV3_2G012870/CsaV3_2G033250/CsaV3_6G042110/CsaV3_6G022570/CsaV3_6G001990/CsaV3_6G013960/CsaV3_3G012170/CsaV3_6G007840/CsaV3_5G031910/CsaV3_6G030890/CsaV3_1G032370/CsaV3_1G029390/CsaV3_6G022630/CsaV3_1G036980/CsaV3_6G051810/CsaV3_3G0…	43	BP
GO:0045927	positive regulation of growth	6/829	17/13458	0.000368801	0.00922002	0.00839134	CsaV3_2G032920/CsaV3_4G025220/CsaV3_1G038850/CsaV3_6G033750/CsaV3_2G011320/CsaV3_3G016370	6	BP
GO:0007167	enzyme linked receptor protein signaling pathway	9/829	38/13458	0.000394142	0.00948861	0.00863578	CsaV3_7G007170/CsaV3_7G007120/CsaV3_1G001140/CsaV3_3G033480/CsaV3_4G025190/CsaV3_7G006290/CsaV3_1G012330/CsaV3_3G034700/CsaV3_3G034690	9	BP
GO:0007178	transmembrane receptor protein serine/threonine kinase signaling pathway	9/829	38/13458	0.000394142	0.00948861	0.00863578	CsaV3_7G007170/CsaV3_7G007120/CsaV3_1G001140/CsaV3_3G033480/CsaV3_4G025190/CsaV3_7G006290/CsaV3_1G012330/CsaV3_3G034700/CsaV3_3G034690	9	BP
GO:0032870	cellular response to hormone stimulus	43/829	411/13458	0.000453987	0.0107306	0.00976616	CsaV3_4G035330/CsaV3_4G030920/CsaV3_5G031770/CsaV3_4G027260/CsaV3_3G000190/CsaV3_1G036490/CsaV3_5G014650/CsaV3_5G035690/CsaV3_6G050560/CsaV3_3G030830/CsaV3_5G005220/CsaV3_2G012870/CsaV3_2G033250/CsaV3_6G042110/CsaV3_6G022570/CsaV3_6G001990/CsaV3_6G013960/CsaV3_3G012170/CsaV3_6G007840/CsaV3_5G031910/CsaV3_6G030890/CsaV3_1G032370/CsaV3_1G029390/CsaV3_6G022630/CsaV3_1G036980/CsaV3_6G051810/CsaV3_3G0…	43	BP
GO:0009626	plant-type hypersensitive response	5/829	12/13458	0.000482098	0.0109952	0.010007	CsaV3_1G012540/CsaV3_3G005930/CsaV3_6G051170/CsaV3_5G027960/CsaV3_3G041510	5	BP
GO:0034050	host programmed cell death induced by symbiont	5/829	12/13458	0.000482098	0.0109952	0.010007	CsaV3_1G012540/CsaV3_3G005930/CsaV3_6G051170/CsaV3_5G027960/CsaV3_3G041510	5	BP
GO:0071495	cellular response to endogenous stimulus	43/829	413/13458	0.000502611	0.0112654	0.0102529	CsaV3_4G035330/CsaV3_4G030920/CsaV3_5G031770/CsaV3_4G027260/CsaV3_3G000190/CsaV3_1G036490/CsaV3_5G014650/CsaV3_5G035690/CsaV3_6G050560/CsaV3_3G030830/CsaV3_5G005220/CsaV3_2G012870/CsaV3_2G033250/CsaV3_6G042110/CsaV3_6G022570/CsaV3_6G001990/CsaV3_6G013960/CsaV3_3G012170/CsaV3_6G007840/CsaV3_5G031910/CsaV3_6G030890/CsaV3_1G032370/CsaV3_1G029390/CsaV3_6G022630/CsaV3_1G036980/CsaV3_6G051810/CsaV3_3G0…	43	BP
GO:0009072	aromatic amino acid family metabolic process	13/829	74/13458	0.000527931	0.0116324	0.0105869	CsaV3_6G039710/CsaV3_6G039700/CsaV3_4G002290/CsaV3_6G039690/CsaV3_4G002310/CsaV3_6G039680/CsaV3_4G002330/CsaV3_1G014510/CsaV3_6G045310/CsaV3_4G005740/CsaV3_4G002300/CsaV3_4G002320/CsaV3_6G039720	13	BP
GO:0009856	pollination	17/829	114/13458	0.000590812	0.0125911	0.0114594	CsaV3_1G033530/CsaV3_1G011490/CsaV3_4G027260/CsaV3_3G005830/CsaV3_3G028400/CsaV3_5G027900/CsaV3_4G023980/CsaV3_3G034540/CsaV3_7G004020/CsaV3_5G027920/CsaV3_6G049550/CsaV3_1G011660/CsaV3_3G005840/CsaV3_6G031100/CsaV3_2G003650/CsaV3_1G011650/CsaV3_2G015860	17	BP
GO:0044706	multi-multicellular organism process	17/829	114/13458	0.000590812	0.0125911	0.0114594	CsaV3_1G033530/CsaV3_1G011490/CsaV3_4G027260/CsaV3_3G005830/CsaV3_3G028400/CsaV3_5G027900/CsaV3_4G023980/CsaV3_3G034540/CsaV3_7G004020/CsaV3_5G027920/CsaV3_6G049550/CsaV3_1G011660/CsaV3_3G005840/CsaV3_6G031100/CsaV3_2G003650/CsaV3_1G011650/CsaV3_2G015860	17	BP
GO:0044282	small molecule catabolic process	23/829	182/13458	0.000809384	0.016971	0.0154456	CsaV3_3G005000/CsaV3_6G039710/CsaV3_5G020650/CsaV3_6G039700/CsaV3_4G002290/CsaV3_6G039690/CsaV3_4G002310/CsaV3_6G039680/CsaV3_4G002330/CsaV3_2G005190/CsaV3_3G041600/CsaV3_4G002450/CsaV3_7G024990/CsaV3_2G001660/CsaV3_4G002300/CsaV3_1G043650/CsaV3_4G002320/CsaV3_2G015310/CsaV3_3G004980/CsaV3_6G039720/CsaV3_5G001590/CsaV3_1G039720/CsaV3_5G017290	23	BP
GO:0009620	response to fungus	17/829	118/13458	0.000881852	0.018197	0.0165614	CsaV3_1G033530/CsaV3_4G006430/CsaV3_4G027260/CsaV3_1G036490/CsaV3_2G012970/CsaV3_3G043480/CsaV3_3G038070/CsaV3_3G028400/CsaV3_3G018710/CsaV3_2G004090/CsaV3_5G028000/CsaV3_5G030220/CsaV3_6G048550/CsaV3_6G048280/CsaV3_6G047720/CsaV3_6G051240/CsaV3_6G041140	17	BP
GO:0019219	regulation of nucleobase-containing compound metabolic process	136/829	1716/13458	0.000945144	0.0189167	0.0172165	CsaV3_4G008680/CsaV3_4G006480/CsaV3_3G003710/CsaV3_7G000520/CsaV3_5G011210/CsaV3_7G031430/CsaV3_5G005890/CsaV3_3G015290/CsaV3_3G022730/CsaV3_6G032480/CsaV3_5G033980/CsaV3_7G025000/CsaV3_3G007980/CsaV3_6G016730/CsaV3_4G013420/CsaV3_2G017720/CsaV3_3G033350/CsaV3_1G002260/CsaV3_7G003470/CsaV3_4G034490/CsaV3_6G045380/CsaV3_3G021980/CsaV3_3G026520/CsaV3_6G015610/CsaV3_6G048390/CsaV3_1G012520/CsaV3_2G0…	136	BP
GO:0009699	phenylpropanoid biosynthetic process	10/829	51/13458	0.000945835	0.0189167	0.0172165	CsaV3_6G039710/CsaV3_6G039700/CsaV3_4G002290/CsaV3_6G039690/CsaV3_4G002310/CsaV3_6G039680/CsaV3_4G002330/CsaV3_4G002300/CsaV3_4G002320/CsaV3_6G039720	10	BP
GO:0009875	pollen-pistil interaction	12/829	70/13458	0.00107105	0.0208958	0.0190177	CsaV3_1G033530/CsaV3_1G011490/CsaV3_3G005830/CsaV3_5G027900/CsaV3_4G023980/CsaV3_3G034540/CsaV3_7G004020/CsaV3_5G027920/CsaV3_6G049550/CsaV3_1G011660/CsaV3_3G005840/CsaV3_1G011650	12	BP
GO:1901700	response to oxygen-containing compound	42/829	416/13458	0.00107693	0.0208958	0.0190177	CsaV3_3G008590/CsaV3_1G033530/CsaV3_5G031770/CsaV3_1G012540/CsaV3_4G027260/CsaV3_6G032480/CsaV3_6G051170/CsaV3_1G036490/CsaV3_5G027960/CsaV3_3G038070/CsaV3_5G014650/CsaV3_6G022190/CsaV3_3G030830/CsaV3_5G006930/CsaV3_6G022570/CsaV3_UNG022130/CsaV3_6G001990/CsaV3_7G024990/CsaV3_4G024690/CsaV3_1G038850/CsaV3_6G007840/CsaV3_5G031910/CsaV3_6G048550/CsaV3_3G028430/CsaV3_1G032370/CsaV3_6G052050/CsaV3_6G…	42	BP
GO:0035435	phosphate ion transmembrane transport	5/829	14/13458	0.00109876	0.0210058	0.0191178	CsaV3_5G025280/CsaV3_2G030380/CsaV3_2G030390/CsaV3_6G045100/CsaV3_5G038220	5	BP
GO:0019748	secondary metabolic process	16/829	111/13458	0.00122863	0.023148	0.0210675	CsaV3_1G033530/CsaV3_6G039710/CsaV3_6G039700/CsaV3_4G002290/CsaV3_6G039690/CsaV3_4G002310/CsaV3_6G039680/CsaV3_4G002330/CsaV3_1G001820/CsaV3_7G027120/CsaV3_4G002300/CsaV3_3G038520/CsaV3_7G029060/CsaV3_7G029040/CsaV3_4G002320/CsaV3_6G039720	16	BP
GO:0031347	regulation of defense response	11/829	62/13458	0.00127836	0.0237409	0.0216071	CsaV3_6G045670/CsaV3_4G006430/CsaV3_2G012970/CsaV3_5G034250/CsaV3_3G038070/CsaV3_3G030830/CsaV3_6G007840/CsaV3_1G032370/CsaV3_6G048280/CsaV3_6G051810/CsaV3_6G041140	11	BP
GO:2000112	regulation of cellular macromolecule biosynthetic process	137/829	1763/13458	0.00195638	0.035821	0.0326015	CsaV3_4G008680/CsaV3_4G006480/CsaV3_3G003710/CsaV3_7G000520/CsaV3_5G011210/CsaV3_7G031430/CsaV3_5G005890/CsaV3_3G015290/CsaV3_3G022730/CsaV3_6G032480/CsaV3_5G033980/CsaV3_7G025000/CsaV3_3G007980/CsaV3_6G016730/CsaV3_4G013420/CsaV3_2G017720/CsaV3_3G033350/CsaV3_1G002260/CsaV3_7G003470/CsaV3_4G034490/CsaV3_6G045380/CsaV3_3G021980/CsaV3_3G026520/CsaV3_6G015610/CsaV3_6G048390/CsaV3_1G012520/CsaV3_2G0…	137	BP
GO:0048583	regulation of response to stimulus	25/829	218/13458	0.00198879	0.0359087	0.0326812	CsaV3_6G045670/CsaV3_1G033530/CsaV3_4G006430/CsaV3_1G012540/CsaV3_4G027260/CsaV3_6G051170/CsaV3_1G036490/CsaV3_2G012970/CsaV3_5G034250/CsaV3_5G027960/CsaV3_3G038070/CsaV3_3G030830/CsaV3_1G038850/CsaV3_6G007840/CsaV3_1G032370/CsaV3_4G006470/CsaV3_6G048280/CsaV3_6G051810/CsaV3_3G020850/CsaV3_7G025370/CsaV3_3G038520/CsaV3_1G004350/CsaV3_3G041510/CsaV3_4G008170/CsaV3_6G041140	25	BP
GO:1901701	cellular response to oxygen-containing compound	24/829	207/13458	0.00209277	0.0372686	0.0339189	CsaV3_5G031770/CsaV3_1G012540/CsaV3_4G027260/CsaV3_6G051170/CsaV3_1G036490/CsaV3_5G027960/CsaV3_5G014650/CsaV3_3G030830/CsaV3_6G022570/CsaV3_6G001990/CsaV3_7G024990/CsaV3_6G007840/CsaV3_5G031910/CsaV3_3G028430/CsaV3_1G032370/CsaV3_6G022630/CsaV3_6G051810/CsaV3_3G020850/CsaV3_7G025370/CsaV3_6G038140/CsaV3_3G021200/CsaV3_2G007180/CsaV3_5G001590/CsaV3_1G034110	24	BP
GO:0010556	regulation of macromolecule biosynthetic process	137/829	1768/13458	0.00217827	0.038267	0.0348276	CsaV3_4G008680/CsaV3_4G006480/CsaV3_3G003710/CsaV3_7G000520/CsaV3_5G011210/CsaV3_7G031430/CsaV3_5G005890/CsaV3_3G015290/CsaV3_3G022730/CsaV3_6G032480/CsaV3_5G033980/CsaV3_7G025000/CsaV3_3G007980/CsaV3_6G016730/CsaV3_4G013420/CsaV3_2G017720/CsaV3_3G033350/CsaV3_1G002260/CsaV3_7G003470/CsaV3_4G034490/CsaV3_6G045380/CsaV3_3G021980/CsaV3_3G026520/CsaV3_6G015610/CsaV3_6G048390/CsaV3_1G012520/CsaV3_2G0…	137	BP
GO:0002229	defense response to oomycetes	8/829	39/13458	0.00223418	0.0387258	0.0352452	CsaV3_7G007170/CsaV3_7G007120/CsaV3_1G001140/CsaV3_3G033480/CsaV3_4G025190/CsaV3_1G012330/CsaV3_3G034700/CsaV3_3G034690	8	BP
GO:0051704	multi-organism process	21/829	174/13458	0.00238014	0.0405274	0.0368848	CsaV3_1G033530/CsaV3_1G011490/CsaV3_4G027260/CsaV3_3G005830/CsaV3_3G028400/CsaV3_5G027900/CsaV3_4G023980/CsaV3_3G034540/CsaV3_4G006190/CsaV3_7G004020/CsaV3_5G034400/CsaV3_5G027920/CsaV3_6G049550/CsaV3_1G011660/CsaV3_3G005840/CsaV3_6G031100/CsaV3_2G003650/CsaV3_1G011650/CsaV3_5G004910/CsaV3_7G004360/CsaV3_2G015860	21	BP
GO:0008037	cell recognition	11/829	67/13458	0.00244298	0.0405274	0.0368848	CsaV3_1G011490/CsaV3_3G005830/CsaV3_5G027900/CsaV3_4G023980/CsaV3_3G034540/CsaV3_7G004020/CsaV3_5G027920/CsaV3_6G049550/CsaV3_1G011660/CsaV3_3G005840/CsaV3_1G011650	11	BP
GO:0048544	recognition of pollen	11/829	67/13458	0.00244298	0.0405274	0.0368848	CsaV3_1G011490/CsaV3_3G005830/CsaV3_5G027900/CsaV3_4G023980/CsaV3_3G034540/CsaV3_7G004020/CsaV3_5G027920/CsaV3_6G049550/CsaV3_1G011660/CsaV3_3G005840/CsaV3_1G011650	11	BP
GO:0031326	regulation of cellular biosynthetic process	138/829	1789/13458	0.00248672	0.0405274	0.0368848	CsaV3_4G008680/CsaV3_4G006480/CsaV3_3G003710/CsaV3_7G000520/CsaV3_5G011210/CsaV3_7G031430/CsaV3_5G005890/CsaV3_3G015290/CsaV3_3G022730/CsaV3_6G032480/CsaV3_5G033980/CsaV3_7G025000/CsaV3_3G007980/CsaV3_6G016730/CsaV3_4G013420/CsaV3_2G017720/CsaV3_3G033350/CsaV3_1G002260/CsaV3_7G003470/CsaV3_4G034490/CsaV3_6G045380/CsaV3_3G021980/CsaV3_3G026520/CsaV3_6G015610/CsaV3_6G048390/CsaV3_1G012520/CsaV3_2G0…	138	BP
GO:0046777	protein autophosphorylation	12/829	77/13458	0.00249399	0.0405274	0.0368848	CsaV3_4G011890/CsaV3_4G027260/CsaV3_6G022040/CsaV3_7G008760/CsaV3_3G028400/CsaV3_4G010210/CsaV3_4G010240/CsaV3_6G047100/CsaV3_3G038220/CsaV3_3G012120/CsaV3_5G006540/CsaV3_5G000170	12	BP
GO:0002239	response to oomycetes	9/829	49/13458	0.002706	0.0434296	0.0395262	CsaV3_7G007170/CsaV3_7G007120/CsaV3_1G001140/CsaV3_3G033480/CsaV3_4G025190/CsaV3_1G012330/CsaV3_3G036120/CsaV3_3G034700/CsaV3_3G034690	9	BP
GO:0009889	regulation of biosynthetic process	138/829	1794/13458	0.00275995	0.0437554	0.0398227	CsaV3_4G008680/CsaV3_4G006480/CsaV3_3G003710/CsaV3_7G000520/CsaV3_5G011210/CsaV3_7G031430/CsaV3_5G005890/CsaV3_3G015290/CsaV3_3G022730/CsaV3_6G032480/CsaV3_5G033980/CsaV3_7G025000/CsaV3_3G007980/CsaV3_6G016730/CsaV3_4G013420/CsaV3_2G017720/CsaV3_3G033350/CsaV3_1G002260/CsaV3_7G003470/CsaV3_4G034490/CsaV3_6G045380/CsaV3_3G021980/CsaV3_3G026520/CsaV3_6G015610/CsaV3_6G048390/CsaV3_1G012520/CsaV3_2G0…	138	BP
GO:0010468	regulation of gene expression	147/829	1928/13458	0.00279605	0.0437935	0.0398574	CsaV3_1G030800/CsaV3_4G008680/CsaV3_4G006480/CsaV3_3G003710/CsaV3_7G000520/CsaV3_5G011210/CsaV3_7G031430/CsaV3_5G005890/CsaV3_3G015290/CsaV3_3G022730/CsaV3_4G027260/CsaV3_6G032480/CsaV3_5G033980/CsaV3_7G025000/CsaV3_3G007980/CsaV3_6G016730/CsaV3_4G013420/CsaV3_2G017720/CsaV3_3G033350/CsaV3_3G001400/CsaV3_1G002260/CsaV3_7G003470/CsaV3_4G034490/CsaV3_6G045380/CsaV3_3G021980/CsaV3_3G026520/CsaV3_6G0…	147	BP
GO:0046185	aldehyde catabolic process	5/829	17/13458	0.0029095	0.045028	0.040981	CsaV3_3G005000/CsaV3_4G002450/CsaV3_7G024990/CsaV3_3G004980/CsaV3_5G001590	5	BP
GO:0072593	reactive oxygen species metabolic process	17/829	132/13458	0.00303466	0.0464124	0.0422409	CsaV3_3G043480/CsaV3_4G023620/CsaV3_5G012840/CsaV3_6G019040/CsaV3_3G039680/CsaV3_7G006370/CsaV3_4G023590/CsaV3_5G005000/CsaV3_5G012680/CsaV3_3G020850/CsaV3_5G002350/CsaV3_5G023360/CsaV3_5G023370/CsaV3_6G019020/CsaV3_5G006680/CsaV3_6G002170/CsaV3_5G037450	17	BP
GO:0008219	cell death	9/829	50/13458	0.00312352	0.0472159	0.0429722	CsaV3_1G012540/CsaV3_3G005930/CsaV3_6G051170/CsaV3_3G043480/CsaV3_5G027960/CsaV3_2G009220/CsaV3_5G002350/CsaV3_6G038140/CsaV3_3G041510	9	BP
KEGG pathways enriched by total DEGs in mlo8CR1mlo11CR1at 24 dpi
ID	Description	GeneRatio	BgRatio	pvalue	p.adjust	qvalue	geneID	Count	class
GO:0006468	protein phosphorylation	133/729	1125/13458	1.24e-18	1.55e-15	1.41e-15	CsaV3_4G023940/CsaV3_6G042730/CsaV3_7G027070/CsaV3_6G049310/CsaV3_1G032940/CsaV3_4G023950/CsaV3_1G033530/CsaV3_4G037780/CsaV3_3G002160/CsaV3_6G049370/CsaV3_7G035180/CsaV3_1G000910/CsaV3_1G006870/CsaV3_1G011490/CsaV3_1G003980/CsaV3_5G014710/CsaV3_4G011890/CsaV3_6G049320/CsaV3_1G006880/CsaV3_2G026340/CsaV3_5G033770/CsaV3_4G007620/CsaV3_4G032880/CsaV3_6G002710/CsaV3_7G035130/CsaV3_4G027260/CsaV3_3G0…	133	BP
GO:0006952	defense response	74/729	512/13458	5.34e-15	3.34e-12	3.03e-12	CsaV3_3G037870/CsaV3_2G004870/CsaV3_6G045670/CsaV3_1G033530/CsaV3_3G014550/CsaV3_4G006430/CsaV3_1G012540/CsaV3_1G038880/CsaV3_3G017350/CsaV3_2G008260/CsaV3_5G025790/CsaV3_4G003630/CsaV3_4G027260/CsaV3_5G039760/CsaV3_6G051170/CsaV3_2G009780/CsaV3_7G007170/CsaV3_1G036490/CsaV3_7G007120/CsaV3_1G001140/CsaV3_5G039660/CsaV3_2G012970/CsaV3_3G043480/CsaV3_5G034250/CsaV3_5G027960/CsaV3_3G038070/CsaV3_3G0…	74	BP
GO:0016310	phosphorylation	154/729	1671/13458	7.03e-12	2.93e-09	2.66e-09	CsaV3_4G023940/CsaV3_6G042730/CsaV3_7G027070/CsaV3_6G049310/CsaV3_1G032940/CsaV3_4G023950/CsaV3_1G033530/CsaV3_4G037780/CsaV3_3G002160/CsaV3_6G049370/CsaV3_7G035180/CsaV3_1G000910/CsaV3_1G006870/CsaV3_1G011490/CsaV3_2G008260/CsaV3_1G003980/CsaV3_5G014710/CsaV3_4G011890/CsaV3_6G049320/CsaV3_1G006880/CsaV3_2G026340/CsaV3_5G033770/CsaV3_4G007620/CsaV3_4G032880/CsaV3_6G002710/CsaV3_7G035130/CsaV3_1G0…	154	BP
GO:0006464	cellular protein modification process	189/729	2295/13458	3.45e-10	8.58e-08	7.78e-08	CsaV3_6G010170/CsaV3_4G023940/CsaV3_6G042730/CsaV3_7G027070/CsaV3_6G049310/CsaV3_1G032940/CsaV3_4G023950/CsaV3_7G005840/CsaV3_5G031040/CsaV3_1G033530/CsaV3_4G037780/CsaV3_3G002160/CsaV3_5G039600/CsaV3_1G009260/CsaV3_6G049370/CsaV3_7G035180/CsaV3_1G000910/CsaV3_3G047510/CsaV3_1G006870/CsaV3_1G011490/CsaV3_2G010640/CsaV3_1G044550/CsaV3_1G003980/CsaV3_6G028560/CsaV3_5G014710/CsaV3_4G011890/CsaV3_6G0…	189	BP
GO:0036211	protein modification process	189/729	2295/13458	3.45e-10	8.58e-08	7.78e-08	CsaV3_6G010170/CsaV3_4G023940/CsaV3_6G042730/CsaV3_7G027070/CsaV3_6G049310/CsaV3_1G032940/CsaV3_4G023950/CsaV3_7G005840/CsaV3_5G031040/CsaV3_1G033530/CsaV3_4G037780/CsaV3_3G002160/CsaV3_5G039600/CsaV3_1G009260/CsaV3_6G049370/CsaV3_7G035180/CsaV3_1G000910/CsaV3_3G047510/CsaV3_1G006870/CsaV3_1G011490/CsaV3_2G010640/CsaV3_1G044550/CsaV3_1G003980/CsaV3_6G028560/CsaV3_5G014710/CsaV3_4G011890/CsaV3_6G0…	189	BP
GO:0009800	cinnamic acid biosynthetic process	10/729	15/13458	4.8e-10	8.58e-08	7.78e-08	CsaV3_6G039710/CsaV3_6G039700/CsaV3_4G002290/CsaV3_6G039690/CsaV3_4G002310/CsaV3_6G039680/CsaV3_4G002330/CsaV3_4G002300/CsaV3_4G002320/CsaV3_6G039720	10	BP
GO:0009803	cinnamic acid metabolic process	10/729	15/13458	4.8e-10	8.58e-08	7.78e-08	CsaV3_6G039710/CsaV3_6G039700/CsaV3_4G002290/CsaV3_6G039690/CsaV3_4G002310/CsaV3_6G039680/CsaV3_4G002330/CsaV3_4G002300/CsaV3_4G002320/CsaV3_6G039720	10	BP
GO:0007154	cell communication	106/729	1079/13458	7.78e-10	1.21e-07	1.1e-07	CsaV3_2G014330/CsaV3_6G010170/CsaV3_1G032940/CsaV3_2G004870/CsaV3_4G035330/CsaV3_1G033530/CsaV3_4G037780/CsaV3_4G030920/CsaV3_1G012540/CsaV3_1G011490/CsaV3_2G008260/CsaV3_6G047170/CsaV3_4G011890/CsaV3_4G027260/CsaV3_1G034080/CsaV3_5G039760/CsaV3_6G051170/CsaV3_2G009780/CsaV3_1G008790/CsaV3_3G000190/CsaV3_3G005830/CsaV3_7G007170/CsaV3_1G036490/CsaV3_7G007120/CsaV3_4G027270/CsaV3_1G001140/CsaV3_5G0…	106	BP
GO:0098542	defense response to other organism	39/729	251/13458	2.31e-09	3.1e-07	2.81e-07	CsaV3_3G037870/CsaV3_6G045670/CsaV3_1G033530/CsaV3_4G006430/CsaV3_1G012540/CsaV3_5G025790/CsaV3_4G027260/CsaV3_6G051170/CsaV3_7G007170/CsaV3_1G036490/CsaV3_7G007120/CsaV3_1G001140/CsaV3_2G012970/CsaV3_3G043480/CsaV3_5G034250/CsaV3_5G027960/CsaV3_3G038070/CsaV3_1G002640/CsaV3_3G037860/CsaV3_1G014330/CsaV3_6G041040/CsaV3_2G004090/CsaV3_3G033480/CsaV3_5G028000/CsaV3_4G025190/CsaV3_4G022010/CsaV3_5G0…	39	BP
GO:0007166	cell surface receptor signaling pathway	21/729	84/13458	2.48e-09	3.1e-07	2.81e-07	CsaV3_6G010170/CsaV3_1G032940/CsaV3_4G037780/CsaV3_6G047170/CsaV3_1G034080/CsaV3_1G008790/CsaV3_7G007170/CsaV3_7G007120/CsaV3_1G001140/CsaV3_6G001360/CsaV3_4G005650/CsaV3_6G031250/CsaV3_3G033480/CsaV3_1G029440/CsaV3_4G025190/CsaV3_6G031300/CsaV3_7G006290/CsaV3_1G012330/CsaV3_3G034700/CsaV3_3G034690/CsaV3_1G033060	21	BP
GO:0006793	phosphorus metabolic process	185/729	2343/13458	1.67e-08	1.9e-06	1.73e-06	CsaV3_4G023940/CsaV3_6G042730/CsaV3_7G027070/CsaV3_6G049310/CsaV3_1G032940/CsaV3_3G016150/CsaV3_4G023950/CsaV3_7G005840/CsaV3_1G033530/CsaV3_4G037780/CsaV3_3G002160/CsaV3_6G049370/CsaV3_7G035180/CsaV3_1G000910/CsaV3_3G003480/CsaV3_3G047510/CsaV3_1G006870/CsaV3_1G011490/CsaV3_2G008260/CsaV3_1G044550/CsaV3_1G003980/CsaV3_6G028560/CsaV3_5G014710/CsaV3_4G011890/CsaV3_6G049320/CsaV3_1G006880/CsaV3_2G0…	185	BP
GO:0006559	L-phenylalanine catabolic process	10/729	20/13458	2.3e-08	2.22e-06	2.01e-06	CsaV3_6G039710/CsaV3_6G039700/CsaV3_4G002290/CsaV3_6G039690/CsaV3_4G002310/CsaV3_6G039680/CsaV3_4G002330/CsaV3_4G002300/CsaV3_4G002320/CsaV3_6G039720	10	BP
GO:1902222	erythrose 4-phosphate/phosphoenolpyruvate family amino acid catabolic process	10/729	20/13458	2.3e-08	2.22e-06	2.01e-06	CsaV3_6G039710/CsaV3_6G039700/CsaV3_4G002290/CsaV3_6G039690/CsaV3_4G002310/CsaV3_6G039680/CsaV3_4G002330/CsaV3_4G002300/CsaV3_4G002320/CsaV3_6G039720	10	BP
GO:0006558	L-phenylalanine metabolic process	11/729	26/13458	4e-08	3.32e-06	3.02e-06	CsaV3_6G039710/CsaV3_6G039700/CsaV3_4G002290/CsaV3_6G039690/CsaV3_4G002310/CsaV3_6G039680/CsaV3_4G002330/CsaV3_1G014510/CsaV3_4G002300/CsaV3_4G002320/CsaV3_6G039720	11	BP
GO:1902221	erythrose 4-phosphate/phosphoenolpyruvate family amino acid metabolic process	11/729	26/13458	4e-08	3.32e-06	3.02e-06	CsaV3_6G039710/CsaV3_6G039700/CsaV3_4G002290/CsaV3_6G039690/CsaV3_4G002310/CsaV3_6G039680/CsaV3_4G002330/CsaV3_1G014510/CsaV3_4G002300/CsaV3_4G002320/CsaV3_6G039720	11	BP
GO:0006796	phosphate-containing compound metabolic process	181/729	2308/13458	4.25e-08	3.32e-06	3.02e-06	CsaV3_4G023940/CsaV3_6G042730/CsaV3_7G027070/CsaV3_6G049310/CsaV3_1G032940/CsaV3_3G016150/CsaV3_4G023950/CsaV3_7G005840/CsaV3_1G033530/CsaV3_4G037780/CsaV3_3G002160/CsaV3_6G049370/CsaV3_7G035180/CsaV3_1G000910/CsaV3_3G003480/CsaV3_3G047510/CsaV3_1G006870/CsaV3_1G011490/CsaV3_2G008260/CsaV3_1G044550/CsaV3_1G003980/CsaV3_6G028560/CsaV3_5G014710/CsaV3_4G011890/CsaV3_6G049320/CsaV3_1G006880/CsaV3_2G0…	181	BP
GO:0009607	response to biotic stimulus	44/729	349/13458	1.4e-07	9.86e-06	8.95e-06	CsaV3_3G037870/CsaV3_6G045670/CsaV3_1G033530/CsaV3_4G006430/CsaV3_1G012540/CsaV3_5G025790/CsaV3_4G027260/CsaV3_6G051170/CsaV3_7G007170/CsaV3_1G036490/CsaV3_7G007120/CsaV3_1G001140/CsaV3_2G012970/CsaV3_3G043480/CsaV3_5G034250/CsaV3_5G027960/CsaV3_3G038070/CsaV3_1G002640/CsaV3_6G047900/CsaV3_3G037860/CsaV3_3G018710/CsaV3_1G014330/CsaV3_6G041040/CsaV3_2G004090/CsaV3_3G033480/CsaV3_5G028000/CsaV3_4G0…	44	BP
GO:0043207	response to external biotic stimulus	41/729	315/13458	1.57e-07	9.86e-06	8.95e-06	CsaV3_3G037870/CsaV3_6G045670/CsaV3_1G033530/CsaV3_4G006430/CsaV3_1G012540/CsaV3_5G025790/CsaV3_4G027260/CsaV3_6G051170/CsaV3_7G007170/CsaV3_1G036490/CsaV3_7G007120/CsaV3_1G001140/CsaV3_2G012970/CsaV3_3G043480/CsaV3_5G034250/CsaV3_5G027960/CsaV3_3G038070/CsaV3_1G002640/CsaV3_3G037860/CsaV3_3G018710/CsaV3_1G014330/CsaV3_6G041040/CsaV3_2G004090/CsaV3_3G033480/CsaV3_5G028000/CsaV3_4G025190/CsaV3_4G0…	41	BP
GO:0051707	response to other organism	41/729	315/13458	1.57e-07	9.86e-06	8.95e-06	CsaV3_3G037870/CsaV3_6G045670/CsaV3_1G033530/CsaV3_4G006430/CsaV3_1G012540/CsaV3_5G025790/CsaV3_4G027260/CsaV3_6G051170/CsaV3_7G007170/CsaV3_1G036490/CsaV3_7G007120/CsaV3_1G001140/CsaV3_2G012970/CsaV3_3G043480/CsaV3_5G034250/CsaV3_5G027960/CsaV3_3G038070/CsaV3_1G002640/CsaV3_3G037860/CsaV3_3G018710/CsaV3_1G014330/CsaV3_6G041040/CsaV3_2G004090/CsaV3_3G033480/CsaV3_5G028000/CsaV3_4G025190/CsaV3_4G0…	41	BP
GO:0044419	interspecies interaction between organisms	42/729	327/13458	1.61e-07	9.86e-06	8.95e-06	CsaV3_3G037870/CsaV3_6G045670/CsaV3_1G033530/CsaV3_4G006430/CsaV3_1G012540/CsaV3_5G025790/CsaV3_4G027260/CsaV3_6G051170/CsaV3_7G007170/CsaV3_1G036490/CsaV3_7G007120/CsaV3_1G001140/CsaV3_5G033730/CsaV3_2G012970/CsaV3_3G043480/CsaV3_5G034250/CsaV3_5G027960/CsaV3_3G038070/CsaV3_1G002640/CsaV3_3G037860/CsaV3_3G018710/CsaV3_1G014330/CsaV3_6G041040/CsaV3_2G004090/CsaV3_3G033480/CsaV3_5G028000/CsaV3_4G0…	42	BP
GO:0007165	signal transduction	89/729	947/13458	1.66e-07	9.86e-06	8.95e-06	CsaV3_2G014330/CsaV3_6G010170/CsaV3_1G032940/CsaV3_2G004870/CsaV3_4G035330/CsaV3_1G033530/CsaV3_4G037780/CsaV3_4G030920/CsaV3_1G012540/CsaV3_2G008260/CsaV3_6G047170/CsaV3_4G011890/CsaV3_4G027260/CsaV3_1G034080/CsaV3_5G039760/CsaV3_6G051170/CsaV3_2G009780/CsaV3_1G008790/CsaV3_3G000190/CsaV3_7G007170/CsaV3_1G036490/CsaV3_7G007120/CsaV3_1G001140/CsaV3_5G039660/CsaV3_6G001360/CsaV3_4G005650/CsaV3_3G0…	89	BP
GO:0009074	aromatic amino acid family catabolic process	10/729	24/13458	2.01e-07	1.14e-05	1.03e-05	CsaV3_6G039710/CsaV3_6G039700/CsaV3_4G002290/CsaV3_6G039690/CsaV3_4G002310/CsaV3_6G039680/CsaV3_4G002330/CsaV3_4G002300/CsaV3_4G002320/CsaV3_6G039720	10	BP
GO:0023052	signaling	89/729	956/13458	2.53e-07	1.37e-05	1.24e-05	CsaV3_2G014330/CsaV3_6G010170/CsaV3_1G032940/CsaV3_2G004870/CsaV3_4G035330/CsaV3_1G033530/CsaV3_4G037780/CsaV3_4G030920/CsaV3_1G012540/CsaV3_2G008260/CsaV3_6G047170/CsaV3_4G011890/CsaV3_4G027260/CsaV3_1G034080/CsaV3_5G039760/CsaV3_6G051170/CsaV3_2G009780/CsaV3_1G008790/CsaV3_3G000190/CsaV3_7G007170/CsaV3_1G036490/CsaV3_7G007120/CsaV3_1G001140/CsaV3_5G039660/CsaV3_6G001360/CsaV3_4G005650/CsaV3_3G0…	89	BP
GO:0050789	regulation of biological process	245/729	3425/13458	2.62e-07	1.37e-05	1.24e-05	CsaV3_2G014330/CsaV3_6G010170/CsaV3_2G032920/CsaV3_6G016180/CsaV3_1G032940/CsaV3_3G022810/CsaV3_2G004870/CsaV3_6G045670/CsaV3_4G035330/CsaV3_1G033530/CsaV3_4G037780/CsaV3_4G030920/CsaV3_4G006430/CsaV3_1G030800/CsaV3_1G012540/CsaV3_4G008680/CsaV3_2G008260/CsaV3_6G047170/CsaV3_4G011890/CsaV3_4G006480/CsaV3_3G003710/CsaV3_7G000520/CsaV3_5G011210/CsaV3_7G031430/CsaV3_5G005890/CsaV3_3G015290/CsaV3_3G0…	245	BP
GO:0042537	benzene-containing compound metabolic process	13/729	44/13458	3.38e-07	1.69e-05	1.54e-05	CsaV3_1G012540/CsaV3_6G039710/CsaV3_6G051170/CsaV3_6G039700/CsaV3_4G002290/CsaV3_6G039690/CsaV3_4G002310/CsaV3_6G039680/CsaV3_4G002330/CsaV3_1G043960/CsaV3_4G002300/CsaV3_4G002320/CsaV3_6G039720	13	BP
GO:0050896	response to stimulus	201/729	2705/13458	3.75e-07	1.8e-05	1.64e-05	CsaV3_2G014330/CsaV3_6G010170/CsaV3_1G032940/CsaV3_3G037870/CsaV3_2G004870/CsaV3_6G045670/CsaV3_4G035330/CsaV3_3G008590/CsaV3_1G033530/CsaV3_4G037780/CsaV3_4G030920/CsaV3_3G014550/CsaV3_4G006430/CsaV3_1G030800/CsaV3_1G012540/CsaV3_1G038880/CsaV3_3G016800/CsaV3_3G017350/CsaV3_2G008260/CsaV3_6G047170/CsaV3_4G011890/CsaV3_5G025790/CsaV3_4G003630/CsaV3_4G027260/CsaV3_6G032480/CsaV3_5G033980/CsaV3_1G0…	201	BP
GO:0120254	olefinic compound metabolic process	11/729	34/13458	9.93e-07	4.6e-05	4.17e-05	CsaV3_6G039710/CsaV3_6G039700/CsaV3_4G002290/CsaV3_6G039690/CsaV3_4G002310/CsaV3_6G039680/CsaV3_4G002330/CsaV3_4G002300/CsaV3_4G007140/CsaV3_4G002320/CsaV3_6G039720	11	BP
GO:0065007	biological regulation	272/729	3949/13458	1.18e-06	5.29e-05	4.8e-05	CsaV3_2G014330/CsaV3_6G010170/CsaV3_2G032920/CsaV3_6G016180/CsaV3_1G032940/CsaV3_3G022810/CsaV3_2G004870/CsaV3_6G045670/CsaV3_4G035330/CsaV3_1G033530/CsaV3_4G037780/CsaV3_4G030920/CsaV3_4G036940/CsaV3_4G006430/CsaV3_1G030800/CsaV3_1G012540/CsaV3_4G008680/CsaV3_2G008260/CsaV3_6G047170/CsaV3_4G011890/CsaV3_4G006480/CsaV3_3G003710/CsaV3_7G000520/CsaV3_5G011210/CsaV3_7G031430/CsaV3_5G005890/CsaV3_3G0…	272	BP
GO:0043412	macromolecule modification	189/729	2580/13458	2.63e-06	0.00011315	0.000102716	CsaV3_6G010170/CsaV3_4G023940/CsaV3_6G042730/CsaV3_7G027070/CsaV3_6G049310/CsaV3_1G032940/CsaV3_4G023950/CsaV3_7G005840/CsaV3_5G031040/CsaV3_1G033530/CsaV3_4G037780/CsaV3_3G002160/CsaV3_5G039600/CsaV3_1G009260/CsaV3_6G049370/CsaV3_7G035180/CsaV3_1G000910/CsaV3_3G047510/CsaV3_1G006870/CsaV3_1G011490/CsaV3_2G010640/CsaV3_1G044550/CsaV3_1G003980/CsaV3_6G028560/CsaV3_5G014710/CsaV3_4G011890/CsaV3_6G0…	189	BP
GO:0009605	response to external stimulus	50/729	471/13458	3.77e-06	0.000157054	0.000142572	CsaV3_3G037870/CsaV3_6G045670/CsaV3_1G033530/CsaV3_4G006430/CsaV3_1G012540/CsaV3_5G025790/CsaV3_4G027260/CsaV3_6G051170/CsaV3_7G007170/CsaV3_1G036490/CsaV3_7G007120/CsaV3_1G001140/CsaV3_2G012970/CsaV3_3G043480/CsaV3_5G034250/CsaV3_5G027960/CsaV3_1G002260/CsaV3_3G038070/CsaV3_1G002640/CsaV3_5G025280/CsaV3_1G012170/CsaV3_3G037860/CsaV3_3G018710/CsaV3_1G014330/CsaV3_6G041040/CsaV3_2G004090/CsaV3_6G0…	50	BP
GO:0050794	regulation of cellular process	220/729	3117/13458	4.31e-06	0.000173986	0.000157942	CsaV3_2G014330/CsaV3_6G010170/CsaV3_1G032940/CsaV3_3G022810/CsaV3_2G004870/CsaV3_4G035330/CsaV3_1G033530/CsaV3_4G037780/CsaV3_4G030920/CsaV3_1G012540/CsaV3_4G008680/CsaV3_2G008260/CsaV3_6G047170/CsaV3_4G011890/CsaV3_4G006480/CsaV3_3G003710/CsaV3_7G000520/CsaV3_5G011210/CsaV3_7G031430/CsaV3_5G005890/CsaV3_3G015290/CsaV3_3G022730/CsaV3_4G027260/CsaV3_6G032480/CsaV3_5G033980/CsaV3_1G034080/CsaV3_5G0…	220	BP
GO:0006950	response to stress	114/729	1402/13458	4.74e-06	0.00018501	0.00016795	CsaV3_3G037870/CsaV3_2G004870/CsaV3_6G045670/CsaV3_3G008590/CsaV3_1G033530/CsaV3_3G014550/CsaV3_4G006430/CsaV3_1G030800/CsaV3_1G012540/CsaV3_1G038880/CsaV3_3G017350/CsaV3_2G008260/CsaV3_5G025790/CsaV3_4G003630/CsaV3_4G027260/CsaV3_6G032480/CsaV3_5G033980/CsaV3_5G039760/CsaV3_6G051170/CsaV3_2G009780/CsaV3_7G007170/CsaV3_1G036490/CsaV3_7G007120/CsaV3_5G013620/CsaV3_5G001900/CsaV3_1G001140/CsaV3_5G0…	114	BP
GO:0120255	olefinic compound biosynthetic process	10/729	33/13458	6.07e-06	0.000229754	0.000208568	CsaV3_6G039710/CsaV3_6G039700/CsaV3_4G002290/CsaV3_6G039690/CsaV3_4G002310/CsaV3_6G039680/CsaV3_4G002330/CsaV3_4G002300/CsaV3_4G002320/CsaV3_6G039720	10	BP
GO:0006355	regulation of transcription, DNA-templated	128/729	1635/13458	7.69e-06	0.000267019	0.000242397	CsaV3_4G008680/CsaV3_4G006480/CsaV3_3G003710/CsaV3_7G000520/CsaV3_5G011210/CsaV3_7G031430/CsaV3_5G005890/CsaV3_3G015290/CsaV3_3G022730/CsaV3_6G032480/CsaV3_5G033980/CsaV3_7G025000/CsaV3_3G007980/CsaV3_6G016730/CsaV3_4G013420/CsaV3_2G017720/CsaV3_3G033350/CsaV3_1G002260/CsaV3_7G003470/CsaV3_4G034490/CsaV3_6G045380/CsaV3_3G021980/CsaV3_3G026520/CsaV3_6G015610/CsaV3_6G048390/CsaV3_1G012520/CsaV3_2G0…	128	BP
GO:1903506	regulation of nucleic acid-templated transcription	128/729	1635/13458	7.69e-06	0.000267019	0.000242397	CsaV3_4G008680/CsaV3_4G006480/CsaV3_3G003710/CsaV3_7G000520/CsaV3_5G011210/CsaV3_7G031430/CsaV3_5G005890/CsaV3_3G015290/CsaV3_3G022730/CsaV3_6G032480/CsaV3_5G033980/CsaV3_7G025000/CsaV3_3G007980/CsaV3_6G016730/CsaV3_4G013420/CsaV3_2G017720/CsaV3_3G033350/CsaV3_1G002260/CsaV3_7G003470/CsaV3_4G034490/CsaV3_6G045380/CsaV3_3G021980/CsaV3_3G026520/CsaV3_6G015610/CsaV3_6G048390/CsaV3_1G012520/CsaV3_2G0…	128	BP
GO:2001141	regulation of RNA biosynthetic process	128/729	1635/13458	7.69e-06	0.000267019	0.000242397	CsaV3_4G008680/CsaV3_4G006480/CsaV3_3G003710/CsaV3_7G000520/CsaV3_5G011210/CsaV3_7G031430/CsaV3_5G005890/CsaV3_3G015290/CsaV3_3G022730/CsaV3_6G032480/CsaV3_5G033980/CsaV3_7G025000/CsaV3_3G007980/CsaV3_6G016730/CsaV3_4G013420/CsaV3_2G017720/CsaV3_3G033350/CsaV3_1G002260/CsaV3_7G003470/CsaV3_4G034490/CsaV3_6G045380/CsaV3_3G021980/CsaV3_3G026520/CsaV3_6G015610/CsaV3_6G048390/CsaV3_1G012520/CsaV3_2G0…	128	BP
GO:0042742	defense response to bacterium	15/729	75/13458	9.55e-06	0.000322733	0.000292973	CsaV3_1G033530/CsaV3_5G025790/CsaV3_7G007170/CsaV3_1G036490/CsaV3_7G007120/CsaV3_1G001140/CsaV3_2G004090/CsaV3_3G033480/CsaV3_4G025190/CsaV3_6G048550/CsaV3_7G025370/CsaV3_1G012330/CsaV3_1G007430/CsaV3_3G034700/CsaV3_3G034690	15	BP
GO:0051252	regulation of RNA metabolic process	129/729	1673/13458	1.49e-05	0.000490617	0.000445377	CsaV3_4G008680/CsaV3_4G006480/CsaV3_3G003710/CsaV3_7G000520/CsaV3_5G011210/CsaV3_7G031430/CsaV3_5G005890/CsaV3_3G015290/CsaV3_3G022730/CsaV3_6G032480/CsaV3_5G033980/CsaV3_7G025000/CsaV3_3G007980/CsaV3_6G016730/CsaV3_4G013420/CsaV3_2G017720/CsaV3_3G033350/CsaV3_1G002260/CsaV3_7G003470/CsaV3_4G034490/CsaV3_6G045380/CsaV3_3G021980/CsaV3_3G026520/CsaV3_6G015610/CsaV3_6G048390/CsaV3_1G012520/CsaV3_2G0…	129	BP
GO:0009617	response to bacterium	16/729	89/13458	2.01e-05	0.000644471	0.000585044	CsaV3_1G033530/CsaV3_5G025790/CsaV3_7G007170/CsaV3_1G036490/CsaV3_7G007120/CsaV3_1G001140/CsaV3_2G004090/CsaV3_3G033480/CsaV3_4G025190/CsaV3_6G048550/CsaV3_7G025370/CsaV3_1G012330/CsaV3_1G007430/CsaV3_3G034700/CsaV3_3G034690/CsaV3_3G041510	16	BP
GO:0042221	response to chemical	91/729	1096/13458	2.22e-05	0.000695271	0.00063116	CsaV3_4G035330/CsaV3_3G008590/CsaV3_1G033530/CsaV3_4G030920/CsaV3_1G012540/CsaV3_3G016800/CsaV3_4G027260/CsaV3_6G032480/CsaV3_6G051170/CsaV3_6G039880/CsaV3_3G000190/CsaV3_1G036490/CsaV3_3G043480/CsaV3_5G027960/CsaV3_3G038070/CsaV3_5G014650/CsaV3_6G022190/CsaV3_6G045380/CsaV3_4G023620/CsaV3_5G035690/CsaV3_5G012840/CsaV3_5G027600/CsaV3_6G050560/CsaV3_2G028400/CsaV3_1G031530/CsaV3_6G019040/CsaV3_3G0…	91	BP
GO:0070887	cellular response to chemical stimulus	63/729	686/13458	2.47e-05	0.000751642	0.000682332	CsaV3_4G035330/CsaV3_4G030920/CsaV3_1G012540/CsaV3_4G027260/CsaV3_6G051170/CsaV3_3G000190/CsaV3_1G036490/CsaV3_3G043480/CsaV3_5G027960/CsaV3_5G014650/CsaV3_4G023620/CsaV3_5G035690/CsaV3_5G012840/CsaV3_5G027600/CsaV3_6G050560/CsaV3_2G028400/CsaV3_1G031530/CsaV3_6G019040/CsaV3_3G030830/CsaV3_5G005220/CsaV3_2G012870/CsaV3_6G048830/CsaV3_2G033250/CsaV3_6G042110/CsaV3_6G022570/CsaV3_7G006370/CsaV3_6G0…	63	BP
GO:0051716	cellular response to stimulus	124/729	1619/13458	3.09e-05	0.000920242	0.000835386	CsaV3_2G014330/CsaV3_6G010170/CsaV3_1G032940/CsaV3_2G004870/CsaV3_4G035330/CsaV3_1G033530/CsaV3_4G037780/CsaV3_4G030920/CsaV3_1G012540/CsaV3_2G008260/CsaV3_6G047170/CsaV3_4G011890/CsaV3_4G027260/CsaV3_5G033980/CsaV3_1G034080/CsaV3_5G039760/CsaV3_6G051170/CsaV3_2G009780/CsaV3_1G008790/CsaV3_3G000190/CsaV3_7G007170/CsaV3_1G036490/CsaV3_7G007120/CsaV3_5G001900/CsaV3_2G035620/CsaV3_1G001140/CsaV3_5G0…	124	BP
GO:0010033	response to organic substance	66/729	739/13458	3.77e-05	0.00109625	0.00099516	CsaV3_4G035330/CsaV3_1G033530/CsaV3_4G030920/CsaV3_1G012540/CsaV3_4G027260/CsaV3_6G051170/CsaV3_6G039880/CsaV3_3G000190/CsaV3_1G036490/CsaV3_5G027960/CsaV3_3G038070/CsaV3_5G014650/CsaV3_6G022190/CsaV3_5G035690/CsaV3_6G050560/CsaV3_2G028400/CsaV3_3G030830/CsaV3_5G005220/CsaV3_2G012870/CsaV3_5G006930/CsaV3_2G033250/CsaV3_6G042110/CsaV3_6G022570/CsaV3_UNG022130/CsaV3_6G001990/CsaV3_7G024990/CsaV3_4G…	66	BP
GO:0019219	regulation of nucleobase-containing compound metabolic process	129/729	1716/13458	4.98e-05	0.00141474	0.00128429	CsaV3_4G008680/CsaV3_4G006480/CsaV3_3G003710/CsaV3_7G000520/CsaV3_5G011210/CsaV3_7G031430/CsaV3_5G005890/CsaV3_3G015290/CsaV3_3G022730/CsaV3_6G032480/CsaV3_5G033980/CsaV3_7G025000/CsaV3_3G007980/CsaV3_6G016730/CsaV3_4G013420/CsaV3_2G017720/CsaV3_3G033350/CsaV3_1G002260/CsaV3_7G003470/CsaV3_4G034490/CsaV3_6G045380/CsaV3_3G021980/CsaV3_3G026520/CsaV3_6G015610/CsaV3_6G048390/CsaV3_1G012520/CsaV3_2G0…	129	BP
GO:1901606	alpha-amino acid catabolic process	13/729	70/13458	8.39e-05	0.00233085	0.00211592	CsaV3_6G039710/CsaV3_5G020650/CsaV3_6G039700/CsaV3_4G002290/CsaV3_6G039690/CsaV3_4G002310/CsaV3_6G039680/CsaV3_4G002330/CsaV3_4G002300/CsaV3_4G002320/CsaV3_2G015310/CsaV3_6G039720/CsaV3_5G017290	13	BP
GO:0044550	secondary metabolite biosynthetic process	12/729	62/13458	0.000103178	0.00280374	0.00254521	CsaV3_1G033530/CsaV3_6G039710/CsaV3_6G039700/CsaV3_4G002290/CsaV3_6G039690/CsaV3_4G002310/CsaV3_6G039680/CsaV3_4G002330/CsaV3_1G001820/CsaV3_4G002300/CsaV3_4G002320/CsaV3_6G039720	12	BP
GO:2000112	regulation of cellular macromolecule biosynthetic process	130/729	1763/13458	0.000111572	0.00296735	0.00269373	CsaV3_4G008680/CsaV3_4G006480/CsaV3_3G003710/CsaV3_7G000520/CsaV3_5G011210/CsaV3_7G031430/CsaV3_5G005890/CsaV3_3G015290/CsaV3_3G022730/CsaV3_6G032480/CsaV3_5G033980/CsaV3_7G025000/CsaV3_3G007980/CsaV3_6G016730/CsaV3_4G013420/CsaV3_2G017720/CsaV3_3G033350/CsaV3_1G002260/CsaV3_7G003470/CsaV3_4G034490/CsaV3_6G045380/CsaV3_3G021980/CsaV3_3G026520/CsaV3_6G015610/CsaV3_6G048390/CsaV3_1G012520/CsaV3_2G0…	130	BP
GO:0010468	regulation of gene expression	140/729	1928/13458	0.000118339	0.00308175	0.00279758	CsaV3_1G030800/CsaV3_4G008680/CsaV3_4G006480/CsaV3_3G003710/CsaV3_7G000520/CsaV3_5G011210/CsaV3_7G031430/CsaV3_5G005890/CsaV3_3G015290/CsaV3_3G022730/CsaV3_4G027260/CsaV3_6G032480/CsaV3_5G033980/CsaV3_7G025000/CsaV3_3G007980/CsaV3_6G016730/CsaV3_4G013420/CsaV3_2G017720/CsaV3_3G033350/CsaV3_3G001400/CsaV3_1G002260/CsaV3_7G003470/CsaV3_4G034490/CsaV3_6G045380/CsaV3_3G021980/CsaV3_3G026520/CsaV3_6G0…	140	BP
GO:0010556	regulation of macromolecule biosynthetic process	130/729	1768/13458	0.000126546	0.00322822	0.00293055	CsaV3_4G008680/CsaV3_4G006480/CsaV3_3G003710/CsaV3_7G000520/CsaV3_5G011210/CsaV3_7G031430/CsaV3_5G005890/CsaV3_3G015290/CsaV3_3G022730/CsaV3_6G032480/CsaV3_5G033980/CsaV3_7G025000/CsaV3_3G007980/CsaV3_6G016730/CsaV3_4G013420/CsaV3_2G017720/CsaV3_3G033350/CsaV3_1G002260/CsaV3_7G003470/CsaV3_4G034490/CsaV3_6G045380/CsaV3_3G021980/CsaV3_3G026520/CsaV3_6G015610/CsaV3_6G048390/CsaV3_1G012520/CsaV3_2G0…	130	BP
GO:0031326	regulation of cellular biosynthetic process	131/729	1789/13458	0.000142528	0.00356321	0.00323465	CsaV3_4G008680/CsaV3_4G006480/CsaV3_3G003710/CsaV3_7G000520/CsaV3_5G011210/CsaV3_7G031430/CsaV3_5G005890/CsaV3_3G015290/CsaV3_3G022730/CsaV3_6G032480/CsaV3_5G033980/CsaV3_7G025000/CsaV3_3G007980/CsaV3_6G016730/CsaV3_4G013420/CsaV3_2G017720/CsaV3_3G033350/CsaV3_1G002260/CsaV3_7G003470/CsaV3_4G034490/CsaV3_6G045380/CsaV3_3G021980/CsaV3_3G026520/CsaV3_6G015610/CsaV3_6G048390/CsaV3_1G012520/CsaV3_2G0…	131	BP
GO:0007167	enzyme linked receptor protein signaling pathway	9/729	38/13458	0.00015064	0.00357338	0.00324388	CsaV3_7G007170/CsaV3_7G007120/CsaV3_1G001140/CsaV3_3G033480/CsaV3_4G025190/CsaV3_7G006290/CsaV3_1G012330/CsaV3_3G034700/CsaV3_3G034690	9	BP
GO:0007178	transmembrane receptor protein serine/threonine kinase signaling pathway	9/729	38/13458	0.00015064	0.00357338	0.00324388	CsaV3_7G007170/CsaV3_7G007120/CsaV3_1G001140/CsaV3_3G033480/CsaV3_4G025190/CsaV3_7G006290/CsaV3_1G012330/CsaV3_3G034700/CsaV3_3G034690	9	BP
GO:0009072	aromatic amino acid family metabolic process	13/729	74/13458	0.000151511	0.00357338	0.00324388	CsaV3_6G039710/CsaV3_6G039700/CsaV3_4G002290/CsaV3_6G039690/CsaV3_4G002310/CsaV3_6G039680/CsaV3_4G002330/CsaV3_1G014510/CsaV3_6G045310/CsaV3_4G005740/CsaV3_4G002300/CsaV3_4G002320/CsaV3_6G039720	13	BP
GO:0009889	regulation of biosynthetic process	131/729	1794/13458	0.000161198	0.00373144	0.00338736	CsaV3_4G008680/CsaV3_4G006480/CsaV3_3G003710/CsaV3_7G000520/CsaV3_5G011210/CsaV3_7G031430/CsaV3_5G005890/CsaV3_3G015290/CsaV3_3G022730/CsaV3_6G032480/CsaV3_5G033980/CsaV3_7G025000/CsaV3_3G007980/CsaV3_6G016730/CsaV3_4G013420/CsaV3_2G017720/CsaV3_3G033350/CsaV3_1G002260/CsaV3_7G003470/CsaV3_4G034490/CsaV3_6G045380/CsaV3_3G021980/CsaV3_3G026520/CsaV3_6G015610/CsaV3_6G048390/CsaV3_1G012520/CsaV3_2G0…	131	BP
GO:0009063	cellular amino acid catabolic process	13/729	76/13458	0.000200103	0.0045478	0.00412845	CsaV3_6G039710/CsaV3_5G020650/CsaV3_6G039700/CsaV3_4G002290/CsaV3_6G039690/CsaV3_4G002310/CsaV3_6G039680/CsaV3_4G002330/CsaV3_4G002300/CsaV3_4G002320/CsaV3_2G015310/CsaV3_6G039720/CsaV3_5G017290	13	BP
GO:0009725	response to hormone	53/729	598/13458	0.000268014	0.00598245	0.0054308	CsaV3_4G035330/CsaV3_4G030920/CsaV3_4G027260/CsaV3_6G039880/CsaV3_3G000190/CsaV3_1G036490/CsaV3_3G038070/CsaV3_5G014650/CsaV3_5G035690/CsaV3_6G050560/CsaV3_3G030830/CsaV3_5G005220/CsaV3_2G012870/CsaV3_2G033250/CsaV3_6G042110/CsaV3_6G022570/CsaV3_UNG022130/CsaV3_6G001990/CsaV3_6G013960/CsaV3_3G012170/CsaV3_6G007840/CsaV3_5G031910/CsaV3_6G030890/CsaV3_6G048550/CsaV3_1G032370/CsaV3_1G029390/CsaV3_6G…	53	BP
GO:0097659	nucleic acid-templated transcription	130/729	1800/13458	0.00027551	0.00604188	0.00548476	CsaV3_4G008680/CsaV3_4G006480/CsaV3_3G003710/CsaV3_7G000520/CsaV3_5G011210/CsaV3_7G031430/CsaV3_5G005890/CsaV3_3G015290/CsaV3_3G022730/CsaV3_6G032480/CsaV3_5G033980/CsaV3_7G025000/CsaV3_3G007980/CsaV3_6G016730/CsaV3_4G013420/CsaV3_2G017720/CsaV3_3G033350/CsaV3_1G002260/CsaV3_7G003470/CsaV3_4G034490/CsaV3_6G045380/CsaV3_3G021980/CsaV3_3G026520/CsaV3_6G015610/CsaV3_6G048390/CsaV3_5G011200/CsaV3_1G0…	130	BP
GO:0009719	response to endogenous stimulus	53/729	600/13458	0.000290785	0.00626692	0.00568904	CsaV3_4G035330/CsaV3_4G030920/CsaV3_4G027260/CsaV3_6G039880/CsaV3_3G000190/CsaV3_1G036490/CsaV3_3G038070/CsaV3_5G014650/CsaV3_5G035690/CsaV3_6G050560/CsaV3_3G030830/CsaV3_5G005220/CsaV3_2G012870/CsaV3_2G033250/CsaV3_6G042110/CsaV3_6G022570/CsaV3_UNG022130/CsaV3_6G001990/CsaV3_6G013960/CsaV3_3G012170/CsaV3_6G007840/CsaV3_5G031910/CsaV3_6G030890/CsaV3_6G048550/CsaV3_1G032370/CsaV3_1G029390/CsaV3_6G…	53	BP
GO:0050832	defense response to fungus	13/729	80/13458	0.000338273	0.00707623	0.00642373	CsaV3_1G033530/CsaV3_4G006430/CsaV3_4G027260/CsaV3_1G036490/CsaV3_2G012970/CsaV3_3G043480/CsaV3_3G038070/CsaV3_2G004090/CsaV3_5G028000/CsaV3_5G030220/CsaV3_6G048280/CsaV3_6G047720/CsaV3_6G041140	13	BP
GO:0009875	pollen-pistil interaction	12/729	70/13458	0.000341612	0.00707623	0.00642373	CsaV3_1G033530/CsaV3_1G011490/CsaV3_3G005830/CsaV3_5G027900/CsaV3_4G023980/CsaV3_3G034540/CsaV3_7G004020/CsaV3_5G027920/CsaV3_6G049550/CsaV3_1G011660/CsaV3_3G005840/CsaV3_1G011650	12	BP
GO:0009699	phenylpropanoid biosynthetic process	10/729	51/13458	0.000345597	0.00707623	0.00642373	CsaV3_6G039710/CsaV3_6G039700/CsaV3_4G002290/CsaV3_6G039690/CsaV3_4G002310/CsaV3_6G039680/CsaV3_4G002330/CsaV3_4G002300/CsaV3_4G002320/CsaV3_6G039720	10	BP
GO:0006351	transcription, DNA-templated	129/729	1794/13458	0.000350981	0.00707623	0.00642373	CsaV3_4G008680/CsaV3_4G006480/CsaV3_3G003710/CsaV3_7G000520/CsaV3_5G011210/CsaV3_7G031430/CsaV3_5G005890/CsaV3_3G015290/CsaV3_3G022730/CsaV3_6G032480/CsaV3_5G033980/CsaV3_7G025000/CsaV3_3G007980/CsaV3_6G016730/CsaV3_4G013420/CsaV3_2G017720/CsaV3_3G033350/CsaV3_1G002260/CsaV3_7G003470/CsaV3_4G034490/CsaV3_6G045380/CsaV3_3G021980/CsaV3_3G026520/CsaV3_6G015610/CsaV3_6G048390/CsaV3_1G012520/CsaV3_2G0…	129	BP
GO:0032774	RNA biosynthetic process	130/729	1814/13458	0.000381493	0.0075693	0.00687133	CsaV3_4G008680/CsaV3_4G006480/CsaV3_3G003710/CsaV3_7G000520/CsaV3_5G011210/CsaV3_7G031430/CsaV3_5G005890/CsaV3_3G015290/CsaV3_3G022730/CsaV3_6G032480/CsaV3_5G033980/CsaV3_7G025000/CsaV3_3G007980/CsaV3_6G016730/CsaV3_4G013420/CsaV3_2G017720/CsaV3_3G033350/CsaV3_1G002260/CsaV3_7G003470/CsaV3_4G034490/CsaV3_6G045380/CsaV3_3G021980/CsaV3_3G026520/CsaV3_6G015610/CsaV3_6G048390/CsaV3_5G011200/CsaV3_1G0…	130	BP
GO:0031347	regulation of defense response	11/729	62/13458	0.000440813	0.00860963	0.00781574	CsaV3_6G045670/CsaV3_4G006430/CsaV3_2G012970/CsaV3_5G034250/CsaV3_3G038070/CsaV3_3G030830/CsaV3_6G007840/CsaV3_1G032370/CsaV3_6G048280/CsaV3_6G051810/CsaV3_6G041140	11	BP
GO:1901700	response to oxygen-containing compound	39/729	416/13458	0.000587378	0.0112957	0.0102542	CsaV3_3G008590/CsaV3_1G033530/CsaV3_1G012540/CsaV3_4G027260/CsaV3_6G032480/CsaV3_6G051170/CsaV3_1G036490/CsaV3_5G027960/CsaV3_3G038070/CsaV3_5G014650/CsaV3_6G022190/CsaV3_3G030830/CsaV3_5G006930/CsaV3_6G022570/CsaV3_UNG022130/CsaV3_6G001990/CsaV3_7G024990/CsaV3_4G024690/CsaV3_1G038850/CsaV3_6G007840/CsaV3_5G031910/CsaV3_6G048550/CsaV3_3G028430/CsaV3_1G032370/CsaV3_6G052050/CsaV3_6G022630/CsaV3_6G…	39	BP
GO:0035435	phosphate ion transmembrane transport	5/729	14/13458	0.000611177	0.0115753	0.010508	CsaV3_5G025280/CsaV3_2G030380/CsaV3_2G030390/CsaV3_6G045100/CsaV3_5G038220	5	BP
GO:1901701	cellular response to oxygen-containing compound	23/729	207/13458	0.000845145	0.0157676	0.0143137	CsaV3_1G012540/CsaV3_4G027260/CsaV3_6G051170/CsaV3_1G036490/CsaV3_5G027960/CsaV3_5G014650/CsaV3_3G030830/CsaV3_6G022570/CsaV3_6G001990/CsaV3_7G024990/CsaV3_6G007840/CsaV3_5G031910/CsaV3_3G028430/CsaV3_1G032370/CsaV3_6G022630/CsaV3_6G051810/CsaV3_3G020850/CsaV3_7G025370/CsaV3_6G038140/CsaV3_3G021200/CsaV3_2G007180/CsaV3_5G001590/CsaV3_1G034110	23	BP
GO:0008037	cell recognition	11/729	67/13458	0.000871541	0.0157888	0.0143329	CsaV3_1G011490/CsaV3_3G005830/CsaV3_5G027900/CsaV3_4G023980/CsaV3_3G034540/CsaV3_7G004020/CsaV3_5G027920/CsaV3_6G049550/CsaV3_1G011660/CsaV3_3G005840/CsaV3_1G011650	11	BP
GO:0048544	recognition of pollen	11/729	67/13458	0.000871541	0.0157888	0.0143329	CsaV3_1G011490/CsaV3_3G005830/CsaV3_5G027900/CsaV3_4G023980/CsaV3_3G034540/CsaV3_7G004020/CsaV3_5G027920/CsaV3_6G049550/CsaV3_1G011660/CsaV3_3G005840/CsaV3_1G011650	11	BP
GO:0019748	secondary metabolic process	15/729	111/13458	0.000931593	0.0166356	0.0151016	CsaV3_1G033530/CsaV3_6G039710/CsaV3_6G039700/CsaV3_4G002290/CsaV3_6G039690/CsaV3_4G002310/CsaV3_6G039680/CsaV3_4G002330/CsaV3_1G001820/CsaV3_7G027120/CsaV3_4G002300/CsaV3_7G029060/CsaV3_7G029040/CsaV3_4G002320/CsaV3_6G039720	15	BP
GO:0002229	defense response to oomycetes	8/729	39/13458	0.000981896	0.0172869	0.0156929	CsaV3_7G007170/CsaV3_7G007120/CsaV3_1G001140/CsaV3_3G033480/CsaV3_4G025190/CsaV3_1G012330/CsaV3_3G034700/CsaV3_3G034690	8	BP
GO:0071310	cellular response to organic substance	42/729	471/13458	0.00100964	0.0175285	0.0159122	CsaV3_4G035330/CsaV3_4G030920/CsaV3_1G012540/CsaV3_4G027260/CsaV3_6G051170/CsaV3_3G000190/CsaV3_1G036490/CsaV3_5G027960/CsaV3_5G014650/CsaV3_5G035690/CsaV3_6G050560/CsaV3_2G028400/CsaV3_3G030830/CsaV3_5G005220/CsaV3_2G012870/CsaV3_2G033250/CsaV3_6G042110/CsaV3_6G022570/CsaV3_6G001990/CsaV3_6G013960/CsaV3_3G012170/CsaV3_6G007840/CsaV3_5G031910/CsaV3_6G030890/CsaV3_3G028430/CsaV3_1G032370/CsaV3_1G0…	42	BP
GO:0002239	response to oomycetes	9/729	49/13458	0.00111369	0.01907	0.0173115	CsaV3_7G007170/CsaV3_7G007120/CsaV3_1G001140/CsaV3_3G033480/CsaV3_4G025190/CsaV3_1G012330/CsaV3_3G036120/CsaV3_3G034700/CsaV3_3G034690	9	BP
GO:0019438	aromatic compound biosynthetic process	157/729	2322/13458	0.00125989	0.0212819	0.0193195	CsaV3_1G033530/CsaV3_6G039710/CsaV3_4G008680/CsaV3_4G006480/CsaV3_3G003710/CsaV3_7G000520/CsaV3_5G011210/CsaV3_7G031430/CsaV3_5G005890/CsaV3_3G015290/CsaV3_1G042920/CsaV3_3G022730/CsaV3_6G032480/CsaV3_5G033980/CsaV3_6G039700/CsaV3_3G033960/CsaV3_5G033840/CsaV3_4G002290/CsaV3_7G025000/CsaV3_7G007370/CsaV3_3G007980/CsaV3_6G039690/CsaV3_6G016730/CsaV3_4G013420/CsaV3_2G017720/CsaV3_3G033350/CsaV3_1G0…	157	BP
GO:0010118	stomatal movement	7/729	33/13458	0.00164887	0.0267737	0.0243049	CsaV3_4G027260/CsaV3_1G036490/CsaV3_3G038070/CsaV3_6G048550/CsaV3_5G002350/CsaV3_1G008780/CsaV3_6G041140	7	BP
GO:0045927	positive regulation of growth	5/729	17/13458	0.00164926	0.0267737	0.0243049	CsaV3_2G032920/CsaV3_4G025220/CsaV3_1G038850/CsaV3_2G011320/CsaV3_3G016370	5	BP
GO:0046185	aldehyde catabolic process	5/729	17/13458	0.00164926	0.0267737	0.0243049	CsaV3_3G005000/CsaV3_4G002450/CsaV3_7G024990/CsaV3_3G004980/CsaV3_5G001590	5	BP
GO:0048583	regulation of response to stimulus	23/729	218/13458	0.00169722	0.027199	0.024691	CsaV3_6G045670/CsaV3_1G033530/CsaV3_4G006430/CsaV3_1G012540/CsaV3_4G027260/CsaV3_6G051170/CsaV3_1G036490/CsaV3_2G012970/CsaV3_5G034250/CsaV3_5G027960/CsaV3_3G038070/CsaV3_3G030830/CsaV3_1G038850/CsaV3_6G007840/CsaV3_1G032370/CsaV3_4G006470/CsaV3_6G048280/CsaV3_6G051810/CsaV3_3G020850/CsaV3_7G025370/CsaV3_3G041510/CsaV3_4G008170/CsaV3_6G041140	23	BP
GO:0009620	response to fungus	15/729	118/13458	0.00174706	0.0275209	0.0249832	CsaV3_1G033530/CsaV3_4G006430/CsaV3_4G027260/CsaV3_1G036490/CsaV3_2G012970/CsaV3_3G043480/CsaV3_3G038070/CsaV3_3G018710/CsaV3_2G004090/CsaV3_5G028000/CsaV3_5G030220/CsaV3_6G048550/CsaV3_6G048280/CsaV3_6G047720/CsaV3_6G041140	15	BP
GO:0044260	cellular macromolecule metabolic process	346/729	5677/13458	0.00176134	0.0275209	0.0249832	CsaV3_6G010170/CsaV3_4G023940/CsaV3_6G042730/CsaV3_7G027070/CsaV3_6G049310/CsaV3_1G032940/CsaV3_4G023950/CsaV3_7G005840/CsaV3_5G031040/CsaV3_1G033530/CsaV3_4G037780/CsaV3_3G002160/CsaV3_5G039600/CsaV3_1G009260/CsaV3_6G049370/CsaV3_7G035180/CsaV3_4G031970/CsaV3_1G000910/CsaV3_3G047510/CsaV3_1G006870/CsaV3_1G011490/CsaV3_3G017350/CsaV3_4G008680/CsaV3_2G010640/CsaV3_1G044550/CsaV3_1G003980/CsaV3_6G0…	346	BP
GO:0010119	regulation of stomatal movement	6/729	25/13458	0.00180561	0.0278643	0.0252949	CsaV3_1G036490/CsaV3_3G038070/CsaV3_6G048550/CsaV3_5G002350/CsaV3_1G008780/CsaV3_6G041140	6	BP
GO:0044282	small molecule catabolic process	20/729	182/13458	0.00204726	0.0312083	0.0283305	CsaV3_3G005000/CsaV3_6G039710/CsaV3_5G020650/CsaV3_6G039700/CsaV3_4G002290/CsaV3_6G039690/CsaV3_4G002310/CsaV3_6G039680/CsaV3_4G002330/CsaV3_2G005190/CsaV3_3G041600/CsaV3_4G002450/CsaV3_7G024990/CsaV3_4G002300/CsaV3_4G002320/CsaV3_2G015310/CsaV3_3G004980/CsaV3_6G039720/CsaV3_5G001590/CsaV3_5G017290	20	BP
GO:0009863	salicylic acid mediated signaling pathway	5/729	18/13458	0.00218284	0.0328741	0.0298428	CsaV3_1G012540/CsaV3_6G051170/CsaV3_5G027960/CsaV3_3G028430/CsaV3_3G020850	5	BP
GO:0080134	regulation of response to stress	14/729	109/13458	0.00222446	0.0331021	0.0300497	CsaV3_6G045670/CsaV3_1G033530/CsaV3_4G006430/CsaV3_2G012970/CsaV3_5G034250/CsaV3_3G038070/CsaV3_3G030830/CsaV3_1G038850/CsaV3_6G007840/CsaV3_1G032370/CsaV3_6G048280/CsaV3_6G051810/CsaV3_7G025370/CsaV3_6G041140	14	BP
GO:0009755	hormone-mediated signaling pathway	36/729	406/13458	0.00247888	0.0364541	0.0330926	CsaV3_4G035330/CsaV3_4G030920/CsaV3_4G027260/CsaV3_3G000190/CsaV3_1G036490/CsaV3_5G014650/CsaV3_5G035690/CsaV3_6G050560/CsaV3_3G030830/CsaV3_5G005220/CsaV3_2G012870/CsaV3_2G033250/CsaV3_6G042110/CsaV3_6G022570/CsaV3_6G001990/CsaV3_6G013960/CsaV3_3G012170/CsaV3_6G007840/CsaV3_5G031910/CsaV3_6G030890/CsaV3_1G032370/CsaV3_1G029390/CsaV3_6G022630/CsaV3_1G036980/CsaV3_6G051810/CsaV3_3G020850/CsaV3_5G0…	36	BP
GO:0046777	protein autophosphorylation	11/729	77/13458	0.0027762	0.0403518	0.0366309	CsaV3_4G011890/CsaV3_4G027260/CsaV3_6G022040/CsaV3_7G008760/CsaV3_4G010210/CsaV3_4G010240/CsaV3_6G047100/CsaV3_3G038220/CsaV3_3G012120/CsaV3_5G006540/CsaV3_5G000170	11	BP
GO:0009626	plant-type hypersensitive response	4/729	12/13458	0.00297933	0.04232	0.0384176	CsaV3_1G012540/CsaV3_6G051170/CsaV3_5G027960/CsaV3_3G041510	4	BP
GO:0034050	host programmed cell death induced by symbiont	4/729	12/13458	0.00297933	0.04232	0.0384176	CsaV3_1G012540/CsaV3_6G051170/CsaV3_5G027960/CsaV3_3G041510	4	BP
GO:0032870	cellular response to hormone stimulus	36/729	411/13458	0.00303839	0.042674	0.038739	CsaV3_4G035330/CsaV3_4G030920/CsaV3_4G027260/CsaV3_3G000190/CsaV3_1G036490/CsaV3_5G014650/CsaV3_5G035690/CsaV3_6G050560/CsaV3_3G030830/CsaV3_5G005220/CsaV3_2G012870/CsaV3_2G033250/CsaV3_6G042110/CsaV3_6G022570/CsaV3_6G001990/CsaV3_6G013960/CsaV3_3G012170/CsaV3_6G007840/CsaV3_5G031910/CsaV3_6G030890/CsaV3_1G032370/CsaV3_1G029390/CsaV3_6G022630/CsaV3_1G036980/CsaV3_6G051810/CsaV3_3G020850/CsaV3_5G0…	36	BP
GO:0071495	cellular response to endogenous stimulus	36/729	413/13458	0.00329079	0.0457054	0.0414908	CsaV3_4G035330/CsaV3_4G030920/CsaV3_4G027260/CsaV3_3G000190/CsaV3_1G036490/CsaV3_5G014650/CsaV3_5G035690/CsaV3_6G050560/CsaV3_3G030830/CsaV3_5G005220/CsaV3_2G012870/CsaV3_2G033250/CsaV3_6G042110/CsaV3_6G022570/CsaV3_6G001990/CsaV3_6G013960/CsaV3_3G012170/CsaV3_6G007840/CsaV3_5G031910/CsaV3_6G030890/CsaV3_1G032370/CsaV3_1G029390/CsaV3_6G022630/CsaV3_1G036980/CsaV3_6G051810/CsaV3_3G020850/CsaV3_5G0…	36	BP
GO:0009856	pollination	14/729	114/13458	0.00338412	0.0459799	0.04174	CsaV3_1G033530/CsaV3_1G011490/CsaV3_4G027260/CsaV3_3G005830/CsaV3_5G027900/CsaV3_4G023980/CsaV3_3G034540/CsaV3_7G004020/CsaV3_5G027920/CsaV3_6G049550/CsaV3_1G011660/CsaV3_3G005840/CsaV3_6G031100/CsaV3_1G011650	14	BP
GO:0044706	multi-multicellular organism process	14/729	114/13458	0.00338412	0.0459799	0.04174	CsaV3_1G033530/CsaV3_1G011490/CsaV3_4G027260/CsaV3_3G005830/CsaV3_5G027900/CsaV3_4G023980/CsaV3_3G034540/CsaV3_7G004020/CsaV3_5G027920/CsaV3_6G049550/CsaV3_1G011660/CsaV3_3G005840/CsaV3_6G031100/CsaV3_1G011650	14	BP
GO:0071446	cellular response to salicylic acid stimulus	5/729	20/13458	0.00360978	0.0485186	0.0440447	CsaV3_1G012540/CsaV3_6G051170/CsaV3_5G027960/CsaV3_3G028430/CsaV3_3G020850	5	BP
KEGG pathways enriched by total DEGs in mlo8CR1mlo11CR1 at 24 dpi
ID	Description	GeneRatio	BgRatio	pvalue	p.adjust	qvalue	geneID	Count	class
GO:0055085	transmembrane transport	24/100	1259/13458	1.21e-05	0.00664548	0.00612563	CsaV3_3G005930/CsaV3_5G008960/CsaV3_1G037450/CsaV3_4G025540/CsaV3_3G039970/CsaV3_3G013460/CsaV3_5G026360/CsaV3_3G042150/CsaV3_3G034160/CsaV3_4G037660/CsaV3_6G005240/CsaV3_5G037270/CsaV3_6G008120/CsaV3_1G004350/CsaV3_5G006960/CsaV3_3G014800/CsaV3_2G024450/CsaV3_6G001710/CsaV3_5G037960/CsaV3_2G003090/CsaV3_5G034060/CsaV3_4G007010/CsaV3_2G034610/CsaV3_1G029400	24	BP
GO:0010466	negative regulation of peptidase activity	5/100	71/13458	0.000180872	0.0240553	0.0221736	CsaV3_1G013900/CsaV3_5G025590/CsaV3_4G030360/CsaV3_3G012450/CsaV3_4G030340	5	BP
GO:0045861	negative regulation of proteolysis	5/100	72/13458	0.000193234	0.0240553	0.0221736	CsaV3_1G013900/CsaV3_5G025590/CsaV3_4G030360/CsaV3_3G012450/CsaV3_4G030340	5	BP
GO:0052547	regulation of peptidase activity	5/100	73/13458	0.000206231	0.0240553	0.0221736	CsaV3_1G013900/CsaV3_5G025590/CsaV3_4G030360/CsaV3_3G012450/CsaV3_4G030340	5	BP
GO:0051346	negative regulation of hydrolase activity	5/100	74/13458	0.000219884	0.0240553	0.0221736	CsaV3_1G013900/CsaV3_5G025590/CsaV3_4G030360/CsaV3_3G012450/CsaV3_4G030340	5	BP

## Sheet: Table S7
Table S7. Differentially expressed genes involved in reactive oxygen species production and scavenge
Gene	Gene ID	WT_0 hpi	mlo8CR1_0 hpi	mlo11CR1_0 hpi	mlo8CR1mlo8CR1_0 hpi	WT_24 hpi	mlo8CR1_24 hpi	mlo11CR1_24 hpi	mlo8CR1mlo8CR1_24 hpi	Annotation	AraID	AraName	AraAnno	RiceID	RiceName	RiceAnno
CsCRK2	CsaV3_2G024820	6.06947	3.14597	10.9341	5.21692	16.3486	18.8169	29.4395	31.1791	cysteine-rich receptor-like protein kinase 2	AT1G70520	CRK2	cysteine-rich RLK (RECEPTOR-like protein kinase) 2	LOC_Os01g36790	NA	protein|TKL_IRAK_DUF26-lf.2 - DUF26 kinases have homology to DUF26 containing loci, expressed
CsRbohD	CsaV3_3G043480	15.9083	25.7139	109.464	63.0294	17.2758	67.9802	155.285	144.821	Respiratory burst oxidase-like protein	AT5G47910	RbohD, ATRbohD	respiratory burst oxidase homologue D	LOC_Os11g33120	NA	protein|respiratory burst oxidase, putative, expressed
CsPOD	CsaV3_3G035690	662.776	826.701	353.936	724.276	1540.08	2377.66	764.738	2061.34	Peroxidase （POD）	AT2G37130		Peroxidase superfamily protein	LOC_Os07g49360	NA	protein|peroxidase precursor, putative, expressed
	CsaV3_4G023590	81.1842	134.901	75.9919	161.745	367.622	844.996	543.408	1309.96	Peroxidase	AT5G06720	ATPA2, PA2	peroxidase 2	LOC_Os03g13200	NA	protein|peroxidase precursor, putative, expressed
	CsaV3_4G023620	173.625	125.275	98.401	112.327	363.236	1215.35	822.341	1114.35	Peroxidase	AT5G06730		Peroxidase superfamily protein	LOC_Os03g13200	NA	protein|peroxidase precursor, putative, expressed
	CsaV3_4G023640	2.21599	2.0815	1.66653	2.37109	17.4697	27.5874	24.4793	46.1294	Peroxidase	AT5G06720	ATPA2, PA2	peroxidase 2	LOC_Os03g13200	NA	protein|peroxidase precursor, putative, expressed
	CsaV3_4G036360	3.8119	1.38753	1.94606	4.40052	8.3413	23.2963	22.0589	14.4463	Peroxidase	AT2G24800		Peroxidase superfamily protein	LOC_Os04g42100	NA	protein|retrotransposon protein, putative, unclassified, expressed
	CsaV3_5G005000	5.20348	2.41288	1.2004	2.43221	15.5216	60.7004	58.8514	84.8896	Peroxidase	AT5G06730		Peroxidase superfamily protein	LOC_Os03g13200	NA	protein|peroxidase precursor, putative, expressed
	CsaV3_6G043930	32.0632	35.4595	52.9048	32.4072	164.039	304.271	220.565	247.173	Peroxidase	AT5G67400	RHS19	root hair specific 19	LOC_Os07g02440	NA	protein|peroxidase precursor, putative, expressed
	CsaV3_7G006370	0.535593	0.144633	0.218391	0.0934637	6.98079	8.10468	26.005	32.1265	Peroxidase	AT2G41480		Peroxidase superfamily protein	LOC_Os01g07770	NA	protein|peroxidase precursor, putative, expressed
CsGPX	CsaV3_5G002900	161.273	198.941	151.367	175.141	37.586	74.7522	56.2998	64.5445	Glutathione peroxidase	AT4G11600	ATGPX6, PHGPX, LSC803, GPX6	glutathione peroxidase 6	LOC_Os04g46960	OsGPX1	protein|glutathione peroxidase domain containing protein, expressed
	CsaV3_6G036890	145.039	154.784	131.509	156.317	91.4821	97.0757	72.4268	77.4254	Glutathione peroxidase	AT2G48150	ATGPX4, GPX4	glutathione peroxidase 4	LOC_Os03g24380	OsPHGPX	protein|glutathione peroxidase domain containing protein, expressed
CsGST	CsaV3_7G029060	105.997	49.501	70.2411	89.1238	1.98354	6.30162	4.60054	5.62322	Glutathione transferase	AT1G02920	ATGSTF7, GST11, ATGSTF8, GSTF7, ATGST11	glutathione S-transferase 7	LOC_Os01g27390	NA	protein|glutathione S-transferase, putative, expressed
CsAPX	CsaV3_1G033510	452.745	455.078	433.38	386.03	200.078	278.598	171.162	215.783	L-ascorbate peroxidase	AT1G07890	APX1, MEE6, CS1, ATAPX1, ATAPX01	ascorbate peroxidase 1	LOC_Os03g17690	OsAPX1|APXa	protein|OsAPx1 - Cytosolic Ascorbate Peroxidase encoding gene 1-8, expressed
	CsaV3_6G034310	31.209	36.516	31.675	33.8028	11.2132	19.8169	12.0488	14.503	L-ascorbate peroxidase	AT1G77490	TAPX	thylakoidal ascorbate peroxidase	LOC_Os02g34810	OsAPX8	protein|OsAPx8 - Thylakoid-bound Ascorbate Peroxidase encoding gene 5,8, expressed
	CsaV3_7G000930	50.1107	58.2969	45.1193	61.336	26.3055	30.357	22.6216	32.2347	L-ascorbate peroxidase	AT4G35000	APX3	ascorbate peroxidase 3	LOC_Os08g43560	OsAPX4	protein|OsAPx4 - Peroxisomal Ascorbate Peroxidase encoding gene 5,8,9, expressed
CsSOD	CsaV3_2G004490	6.71666	6.7096	6.15522	6.36069	2.19252	2.78368	2.19523	3.09384	Superoxide dismutase [Cu-Zn]（SOD）	AT1G08830	CSD1	copper/zinc superoxide dismutase 1	LOC_Os07g46990	NA	protein|copper/zinc superoxide dismutase, putative, expressed
	CsaV3_4G013220	22.5079	22.4544	18.0064	22.3459	12.0211	10.5997	9.46113	9.86781	Superoxide dismutase [Cu-Zn]	AT5G18100	CSD3	copper/zinc superoxide dismutase 3	LOC_Os03g11960	OsCSD3	protein|copper/zinc superoxide dismutase, putative, expressed
	CsaV3_6G014400	57.5971	62.2728	54.5902	65.3445	22.6999	28.7289	17.3143	23.1705	Superoxide dismutase [Cu-Zn]	AT2G28190	CSD2, CZSOD2	copper/zinc superoxide dismutase 2	LOC_Os08g44770	OsCu|Zn-SOD	protein|copper/zinc superoxide dismutase, putative, expressed
	CsaV3_1G039270	13.1059	12.8874	11.5306	11.1082	3.27538	4.66553	2.76322	3.07589	Superoxide dismutase	AT5G23310	FSD3	Fe superoxide dismutase 3	LOC_Os06g05110	NA	protein|superoxide dismutase, chloroplast, putative, expressed
	CsaV3_4G004420	62.9559	60.42	57.1869	61.7289	27.4211	34.9547	28.9956	27.0274	Superoxide dismutase	AT5G51100	FSD2	Fe superoxide dismutase 2	LOC_Os06g02500	NA	protein|superoxide dismutase, chloroplast, putative, expressed
	CsaV3_1G004740	64.1835	62.1802	50.2698	57.5302	24.6655	36.3624	21.3192	25.7242	Superoxide dismutase	AT3G10920	MSD1, MEE33, ATMSD1	manganese superoxide dismutase 1	LOC_Os05g25850	OsMSD	protein|superoxide dismutase, mitochondrial precursor, putative, expressed

## Sheet: Table S8
Table S8. Oligos used in this study
	Gene	Gene ID	Vector	Forward Oligos	Reverse Oligos
ds DNA For construct generation	CsMLO8	CsaV3_5G036400	/	attgGACTATGGTTCGAGGCGTA	aaacTACGCCTCGAACCATAGTC
	CsMLO11	CsaV3_6G021740	/	attgGACGTGGCAGCCACGTGGC	aaacGCCACGTGGCTGCCACGTC
gene target seqencing	CsMLO8	CsaV3_5G036400	/	CCTTGTTGATGGTATCGTGAA	CGAAGATGAAAATATGGAGCT
	CsMLO11	CsaV3_6G021740	/	CATAACGATGAAATGGCAGAA	GTAAATACCTTGGCAGCACAT
For q RT-PCR	CsMLO8	CsaV3_5G036400	/	GCGACGGCATTGAAGAACTG	AGGAGACATGCCGTGAGTTG
	CsMLO11	CsaV3_6G021740	/	CTTTACGCTCTAGTCACACAGA	GTTTTATGTGTTTACGAGCGGT
	CsRbohD	CsaV3_3G043480	/	GCGTAACATTACTGGTGATTCC	ATTCTTCCATCAGCATCCGTAT
	CsCRK2	CsaV3_2G024820	/	TCATTCTCAAGCACGTACAATG	TGCCTATAGTTGGGGTCATTTT
	CsActin	CsaV3_2G018090	/	TCCACGAGACTACCTACAACTC	GCTCATACGGTCAGCGAT
Dual-luciferase reporter assay	CsMLO8-1300-flag	CsaV3_5G036400	CsMLO8-1300-flag	gagaacacgggggactctagaATGGCTGAATGTGGAACAGAGC	gtccttgtagtccatgtcgacTTTGGCAAATGAGAAGTCTGATGG
	CsMLO8-nluc	CsaV3_5G036400	CsMLO8-nluc	cgagctcggtacccgggatccATGGCTGAATGTGGAACAGAGC	cgcgtacgagatctggtcgacTTTGGCAAATGAGAAGTCTGATGG
	CsMLO11-nluc	CsaV3_6G021740	CsMLO11-nluc	cgagctcggtacccgggatccATGGCCGGAGGTGGCGCC	cgcgtacgagatctggtcgacTACTCTATCAACTCTTCTATCGAATGAGAA
	CsRbohD-nluc	CsaV3_3G043480	CsRbohD-nluc	cgagctcggtacccgggatccATGAGACCCCACGAACCTTATTC	cgcgtacgagatctggtcgacGAAATTCTCTTTATGAAACTCAAACTTAGTT
	CsRbohD-cluc	CsaV3_3G043480	CsRbohD-cluc	ccggggcggtacccgggatccATGAGACCCCACGAACCTTATTC	acgaaagctctgcaggtcgacGAAATTCTCTTTATGAAACTCAAACTTAGTT
	CsRbohD-N-nluc	CsaV3_3G043480	CsRbohD-N-nluc	cgagctcggtacccgggatccATGAGACCCCACGAACCTTATTC	cgcgtacgagatctggtcgacAACAGAAATTCCAACTGCTATAACTTTAT
	CsRbohD-C-nluc	CsaV3_3G043480	CsRbohD-C-nluc	cgagctcggtacccgggatccATGGGAGTGGGATTACACGCA	cgcgtacgagatctggtcgacGAAATTCTCTTTATGAAACTCAAACTTAGTT
	CsRbohD-N-cluc	CsaV3_3G043480	CsRbohD-N-cluc	ccggggcggtacccgggatccATGAGACCCCACGAACCTTATTC	acgaaagctctgcaggtcgacAACAGAAATTCCAACTGCTATAACTTTAT
	CsRbohD-C-cluc	CsaV3_3G043480	CsRbohD-C-cluc	ccggggcggtacccgggatccATGGGAGTGGGATTACACGCA	acgaaagctctgcaggtcgacGAAATTCTCTTTATGAAACTCAAACTTAGTT
	CsCRK2-cluc	CsaV3_2G024820	CsCRK2-cluc	ccggggcggtacccgggatccATGGGGATGGGGATACAGCT	acgaaagctctgcaggtcgacTCTGGGATAAAACGAACTATGGC
BiFC assay	CsMLO8	CsaV3_5G036400	CsMLO8-nYFP	gagaacacgggggactctagaATGGCTGAATGTGGAACAGAGC	gacagtactatcgatggatccTTTGGCAAATGAGAAGTCTGATGG
	CsMLO11	CsaV3_6G021740	CsMLO11-nYFP	gagaacacgggggactctagaATGGCCGGAGGTGGCGCC	gacagtactatcgatggatccTACTCTATCAACTCTTCTATCGAATGAGAA
	CsRbohD	CsaV3_3G043480	CsRbohD-cYFP	gagaacacgggggactctagaATGAGACCCCACGAACCTTATTC	gacagtactatcgatggatccGAAATTCTCTTTATGAAACTCAAACTTAGTT
	CsCRK2	CsaV3_2G024820	CsCRK2-cYFP	gagaacacgggggactctagaATGGGGATGGGGATACAGCT	gacagtactatcgatggatccTCTGGGATAAAACGAACTATGGC
Y2H	CsMLO8	CsaV3_5G036400	Mlo8-pBT3-STE	tctattttatgtaatggccattacggccATGGCTGAATGTGGAACAGAGC	cgaattcctgcagatggccgaggcggccccTTTGGCAAATGAGAAGTCTGATGG
	CsMLO11	CsaV3_6G021740	Mlo11-pBT3-STE	tctattttatgtaatggccattacggccATGGCCGGAGGTGGCGCC	cgaattcctgcagatggccgaggcggccccTACTCTATCAACTCTTCTATCGAATGAGAA
	CsRbohD	CsaV3_3G043480	RbohD-pPR3-N	gtatcaacgcagagtggccattacggccATGAGACCCCACGAACCTTATTC	atcgaattctcgagaggccgaggcggccCTAGAAATTCTCTTTATGAAACTCAAACTTAG
	CsCRK2	CsaV3_2G024820	CRK-pPR3-N	gtatcaacgcagagtggccattacggccATGGGGATGGGGATACAGCT	atcgaattctcgagaggccgaggcggccTTATCTGGGATAAAACGAACTATGGC
